# Supplementary material for: C–H Activation of Pyridines by Boryl Pincer Complexes: Elucidation of Boryl-Directed C–H Oxidative Addition to Ir and Discovery of Transition Metal-Assisted Reductive Elimination from Boron at Rh
Source: J Am Chem Soc. 2024 Oct 30;146(45):31281–94. doi: 10.1021/jacs.4c12143 (PMC11565645; doi:10.1021/jacs.4c12143)
Supplement: Supplementary file 2 — ja4c12143_si_002.zip [file ja4c12143_si_002.zip]

Archive with 51 entries (51 files):
- 1.mol2
- 10a-Rh.mol2
- 10b-Rh.mol2
- 10c-Rh.mol2
- 10d-Rh.mol2
- 10e-Rh.mol2
- 11.mol2
- 12.mol2
- 13.mol2
- 14.mol2
- 15.mol2
- 16.mol2
- 17.mol2
- 18.mol2
- 19.mol2
- 2.mol2
- 20.mol2
- 21.mol2
- 3.mol2
- 3-Rh.mol2
- 4.mol2
- 4-Rh.mol2
- 4-Rh_Bz.mol2
- 6.mol2
- 6-Rh.mol2
- 7.mol2
- 7-Rh.mol2
- T11-12.mol2
- T12-13.mol2
- T12-18.mol2
- T12-2.mol2
- T18-19.mol2
- T19-20.mol2
- T20-21.mol2
- T21-2.mol2
- T3-4.mol2
- T3-4_Bz.mol2
- T3-4-Rh.mol2
- T3-4-Rh_Bz.mol2
- T3-6.mol2
- T3-6-Rh.mol2
- T3-7.mol2
- T3-7_Bz.mol2
- T3-7-Rh.mol2
- T3-7-Rh_Bz.mol2
- T4-11.mol2
- T6-4.mol2
- T6-4-Rh.mol2
- T6-7.mol2
- T7-4.mol2
- T7-4-Rh.mol2
