# Supplementary material for: C–H Activation of Pyridines by Boryl Pincer Complexes: Elucidation of Boryl-Directed C–H Oxidative Addition to Ir and Discovery of Transition Metal-Assisted Reductive Elimination from Boron at Rh
Source: J Am Chem Soc. 2024 Oct 30;146(45):31281–94. doi: 10.1021/jacs.4c12143 (PMC11565645; doi:10.1021/jacs.4c12143)
Supplement: Supplementary file 2 — ja4c12143_si_002.zip [file ja4c12143_si_002.zip › 1.mol2]

# silses optimization
# Created by GaussView 6.0.16
#

#
#

@<TRIPOS>MOLECULE
Molecule Name
68 71
SMALL
NO_CHARGES


@<TRIPOS>ATOM
1 B1    -0.0828     1.3989     0.2171 B
2 C2     0.0815    -2.6303     0.0938 C
3 P3     2.2340    -0.3192    -0.0727 P
4 P4    -2.1273    -0.4049    -0.5038 P
5 O5     0.1475    -3.7697    -0.1795 O
6 C6     1.2312     2.2243    -0.1001 C
7 C7     2.4487     1.5009    -0.1547 C
8 C8     3.6771     2.1321    -0.3915 C
9 H9     4.6025     1.5534    -0.4192 H
10 C10     1.2964     3.6101    -0.3753 C
11 H11     0.3780     4.1943    -0.4154 H
12 C12     2.5176     4.2491    -0.6281 C
13 H13     2.5391     5.3200    -0.8381 H
14 C14     3.7135     3.5159    -0.6166 C
15 H15     4.6658     4.0144    -0.8050 H
16 C16    -2.5979     1.3209    -0.0790 C
17 C17    -1.4946     2.1030     0.3471 C
18 C18    -3.9000     1.8385    -0.1127 C
19 H19    -4.7336     1.2334    -0.4731 H
20 C20    -4.1389     3.1405     0.3516 C
21 H21    -5.1531     3.5431     0.3485 H
22 C22    -3.0754     3.9104     0.8450 C
23 H23    -3.2663     4.9097     1.2404 H
24 C24     2.2481    -0.0860    -2.8753 C
25 H25     2.6965    -0.3595    -3.8429 H
26 H26     2.2932     1.0052    -2.7692 H
27 H27     1.1917    -0.3810    -2.8895 H
28 C28     2.9872    -0.8042    -1.7371 C
29 H29     4.0257    -0.4330    -1.6975 H
30 C30    -1.7688     3.4027     0.8272 C
31 H31    -0.9580     4.0138     1.2247 H
32 C32     3.0092    -2.3217    -1.9640 C
33 H33     3.6401    -2.8432    -1.2332 H
34 H34     3.4116    -2.5396    -2.9656 H
35 H35     1.9977    -2.7444    -1.9084 H
36 C36     3.5064    -0.9088     1.1902 C
37 H37     4.4887    -0.8662     0.6888 H
38 C38     3.5150     0.0263     2.4115 C
39 H39     2.5139     0.0791     2.8619 H
40 H40     3.8255     1.0456     2.1521 H
41 H41     4.2068    -0.3646     3.1735 H
42 C42     3.2216    -2.3532     1.6363 C
43 H43     4.0133    -2.6915     2.3225 H
44 H44     3.1708    -3.0609     0.8001 H
45 H45     2.2613    -2.3996     2.1669 H
46 C46    -1.8025     0.7776    -3.0322 C
47 H47    -1.8084     0.6736    -4.1281 H
48 H48    -0.7684     0.9778    -2.7155 H
49 H49    -2.4121     1.6485    -2.7607 H
50 C50    -1.5908    -1.7404    -2.9414 C
51 H51    -1.9512    -2.6852    -2.5179 H
52 H52    -0.5195    -1.6703    -2.7131 H
53 H53    -1.7155    -1.7845    -4.0345 H
54 C54    -3.5787    -1.3959     0.1714 C
55 H55    -4.4769    -0.9348    -0.2732 H
56 C56    -3.5442    -2.8759    -0.2361 C
57 H57    -2.6036    -3.3518     0.0710 H
58 H58    -3.6649    -3.0111    -1.3186 H
59 H59    -4.3679    -3.4129     0.2593 H
60 C60    -3.6441    -1.2461     1.6988 C
61 H61    -4.5630    -1.7183     2.0795 H
62 H62    -3.6427    -0.1932     2.0098 H
63 H63    -2.7834    -1.7395     2.1685 H
64 C64    -2.3244    -0.5124    -2.3797 C
65 H65    -3.4075    -0.6060    -2.5699 H
66 Ir66    -0.0134    -0.7256     0.4568 Ir
67 C67    -0.2389    -0.5044     2.3300 C
68 O68    -0.3733    -0.3451     3.4841 O
@<TRIPOS>BOND
1 1 6 1
2 1 17 1
3 1 66 1
4 2 5 2
5 2 66 1
6 3 7 1
7 3 28 1
8 3 36 1
9 3 66 1
10 4 16 1
11 4 54 1
12 4 64 1
13 4 66 1
14 6 7 Ar
15 6 10 Ar
16 7 8 Ar
17 8 9 1
18 8 14 Ar
19 10 11 1
20 10 12 Ar
21 12 13 1
22 12 14 Ar
23 14 15 1
24 16 17 Ar
25 16 18 Ar
26 17 30 Ar
27 18 19 1
28 18 20 Ar
29 20 21 1
30 20 22 Ar
31 22 23 1
32 22 30 Ar
33 24 25 1
34 24 26 1
35 24 27 1
36 24 28 1
37 28 29 1
38 28 32 1
39 30 31 1
40 32 33 1
41 32 34 1
42 32 35 1
43 36 37 1
44 36 38 1
45 36 42 1
46 38 39 1
47 38 40 1
48 38 41 1
49 42 43 1
50 42 44 1
51 42 45 1
52 46 47 1
53 46 48 1
54 46 49 1
55 46 64 1
56 50 51 1
57 50 52 1
58 50 53 1
59 50 64 1
60 54 55 1
61 54 56 1
62 54 60 1
63 56 57 1
64 56 58 1
65 56 59 1
66 60 61 1
67 60 62 1
68 60 63 1
69 64 65 1
70 66 67 1
71 67 68 2
