# Supplementary material for: C–H Activation of Pyridines by Boryl Pincer Complexes: Elucidation of Boryl-Directed C–H Oxidative Addition to Ir and Discovery of Transition Metal-Assisted Reductive Elimination from Boron at Rh
Source: J Am Chem Soc. 2024 Oct 30;146(45):31281–94. doi: 10.1021/jacs.4c12143 (PMC11565645; doi:10.1021/jacs.4c12143)
Supplement: Supplementary file 2 — ja4c12143_si_002.zip [file ja4c12143_si_002.zip › 10a-Rh.mol2]

# Title Card Required
# Created by GaussView 6.0.16
#

#
#

@<TRIPOS>MOLECULE
Molecule Name
64 67
SMALL
NO_CHARGES


@<TRIPOS>ATOM
1 B1    -0.0617     1.4874    -0.5880 B
2 C2    -0.3441    -2.5044     1.0461 C
3 P3     2.1036    -0.6699     0.1455 P
4 P4    -2.3516    -0.3517    -0.4780 P
5 O5    -0.5529    -3.4607     1.6901 O
6 C6     1.4387     1.9886    -0.4688 C
7 C7     2.5093     1.0863    -0.2455 C
8 C8     3.8471     1.5282    -0.2534 C
9 H9     4.6593     0.8188    -0.0816 H
10 C10     1.7742     3.3454    -0.6870 C
11 H11     0.9756     4.0641    -0.8820 H
12 C12     3.1020     3.7875    -0.6920 C
13 H13     3.3255     4.8412    -0.8695 H
14 C14     4.1468     2.8761    -0.4765 C
15 H15     5.1843     3.2140    -0.4779 H
16 C16    -2.4317     1.2376     0.4410 C
17 C17    -1.2325     2.0122     0.3559 C
18 C18    -3.5208     1.6608     1.2099 C
19 H19    -4.4333     1.0658     1.2613 H
20 C20    -3.4425     2.8646     1.9335 C
21 H21    -4.2915     3.1916     2.5362 H
22 C22    -2.2720     3.6280     1.8863 C
23 H23    -2.1996     4.5526     2.4621 H
24 C24     3.2921    -1.1628    -2.3579 C
25 H25     3.9316    -1.8034    -2.9848 H
26 H26     3.6761    -0.1366    -2.4029 H
27 H27     2.2814    -1.1666    -2.7920 H
28 C28     3.2552    -1.7099    -0.9211 C
29 H29     4.2639    -1.6485    -0.4777 H
30 C30    -1.1846     3.2015     1.1046 C
31 H31    -0.2736     3.8019     1.0882 H
32 C32     2.7823    -3.1754    -0.9276 C
33 H33     2.7209    -3.6092     0.0774 H
34 H34     3.4743    -3.7896    -1.5249 H
35 H35     1.7810    -3.2419    -1.3771 H
36 C36     2.7845    -0.7683     1.8986 C
37 H37     3.7802    -0.2971     1.8451 H
38 C38     1.8839     0.0819     2.8107 C
39 H39     0.8720    -0.3451     2.8580 H
40 H40     1.7939     1.1129     2.4433 H
41 H41     2.3006     0.1108     3.8295 H
42 C42     2.9453    -2.1968     2.4336 C
43 H43     3.2843    -2.1602     3.4808 H
44 H44     3.6900    -2.7689     1.8642 H
45 H45     1.9943    -2.7448     2.4126 H
46 C46    -2.6106     1.3833    -2.8269 C
47 H47    -2.0946     1.6907    -3.7501 H
48 H48    -2.6585     2.2537    -2.1592 H
49 H49    -3.6391     1.0893    -3.0916 H
50 C50    -0.3973     0.5339    -1.7225 C
51 H51     0.3614     0.3269    -2.4864 H
52 C52    -4.0128    -1.1904    -0.3983 C
53 H53    -4.7790    -0.4068    -0.5193 H
54 C54    -4.1334    -2.1992    -1.5522 C
55 H55    -3.3128    -2.9320    -1.5157 H
56 H56    -4.1076    -1.7037    -2.5324 H
57 H57    -5.0825    -2.7506    -1.4724 H
58 C58    -4.1751    -1.8749     0.9708 C
59 H59    -5.1733    -2.3325     1.0495 H
60 H60    -4.0538    -1.1691     1.8035 H
61 H61    -3.4231    -2.6669     1.0937 H
62 C62    -1.8491     0.2335    -2.1609 C
63 H63    -1.8636    -0.6557    -2.8099 H
64 Rh64    -0.1654    -1.0275    -0.0865 Rh
@<TRIPOS>BOND
1 1 6 1
2 1 17 1
3 1 50 1
4 2 5 2
5 2 64 1
6 3 7 1
7 3 28 1
8 3 36 1
9 3 64 1
10 4 16 1
11 4 52 1
12 4 62 1
13 4 64 1
14 6 7 Ar
15 6 10 Ar
16 7 8 Ar
17 8 9 1
18 8 14 Ar
19 10 11 1
20 10 12 Ar
21 12 13 1
22 12 14 Ar
23 14 15 1
24 16 17 Ar
25 16 18 Ar
26 17 30 Ar
27 18 19 1
28 18 20 Ar
29 20 21 1
30 20 22 Ar
31 22 23 1
32 22 30 Ar
33 24 25 1
34 24 26 1
35 24 27 1
36 24 28 1
37 28 29 1
38 28 32 1
39 30 31 1
40 32 33 1
41 32 34 1
42 32 35 1
43 36 37 1
44 36 38 1
45 36 42 1
46 38 39 1
47 38 40 1
48 38 41 1
49 42 43 1
50 42 44 1
51 42 45 1
52 46 47 1
53 46 48 1
54 46 49 1
55 46 62 1
56 50 51 1
57 50 62 1
58 52 53 1
59 52 54 1
60 52 58 1
61 54 55 1
62 54 56 1
63 54 57 1
64 58 59 1
65 58 60 1
66 58 61 1
67 62 63 1
