# Supplementary material for: C–H Activation of Pyridines by Boryl Pincer Complexes: Elucidation of Boryl-Directed C–H Oxidative Addition to Ir and Discovery of Transition Metal-Assisted Reductive Elimination from Boron at Rh
Source: J Am Chem Soc. 2024 Oct 30;146(45):31281–94. doi: 10.1021/jacs.4c12143 (PMC11565645; doi:10.1021/jacs.4c12143)
Supplement: Supplementary file 2 — ja4c12143_si_002.zip [file ja4c12143_si_002.zip › 10b-Rh.mol2]

# Title Card Required
# Created by GaussView 6.0.16
#

#
#

@<TRIPOS>MOLECULE
Molecule Name
64 66
SMALL
NO_CHARGES


@<TRIPOS>ATOM
1 B1     0.0016     1.5076    -0.7772 B
2 C2    -0.6681    -2.6751     0.3225 C
3 P3     1.9417    -0.8542     0.0314 P
4 P4    -2.4362     0.1421    -0.4688 P
5 O5    -0.8770    -3.8115     0.5225 O
6 C6     1.5722     1.8327    -0.8415 C
7 C7     2.5112     0.8541    -0.4242 C
8 C8     3.8873     1.1491    -0.3731 C
9 H9     4.6022     0.3921    -0.0439 H
10 C10     2.0734     3.0966    -1.2115 C
11 H11     1.3704     3.8686    -1.5324 H
12 C12     3.4428     3.3915    -1.1686 C
13 H13     3.7991     4.3805    -1.4632 H
14 C14     4.3553     2.4155    -0.7445 C
15 H15     5.4235     2.6352    -0.7080 H
16 C16    -1.9424     1.1896     0.9680 C
17 C17    -0.6280     1.6978     0.7320 C
18 C18    -2.6206     1.4304     2.1690 C
19 H19    -3.6298     1.0501     2.3310 H
20 C20    -1.9932     2.1895     3.1713 C
21 H21    -2.5212     2.3972     4.1037 H
22 C22    -0.6962     2.6820     2.9709 C
23 H23    -0.2114     3.2681     3.7541 H
24 C24     2.4073    -1.5664    -2.6132 C
25 H25     2.9965    -2.1253    -3.3566 H
26 H26     2.5026    -0.4941    -2.8299 H
27 H27     1.3488    -1.8420    -2.7237 H
28 C28     2.8994    -1.9043    -1.1961 C
29 H29     3.9536    -1.5946    -1.0988 H
30 C30    -0.0215     2.4351     1.7634 C
31 H31     0.9854     2.8283     1.6140 H
32 C32     2.7902    -3.4082    -0.9099 C
33 H33     3.2651    -3.6851     0.0405 H
34 H34     3.2930    -3.9732    -1.7101 H
35 H35     1.7396    -3.7288    -0.8809 H
36 C36     2.6985    -1.1901     1.7222 C
37 H37     3.7661    -1.4102     1.5486 H
38 C38     2.5661     0.0477     2.6256 C
39 H39     1.5114     0.3394     2.7262 H
40 H40     3.1174     0.9095     2.2313 H
41 H41     2.9544    -0.1854     3.6292 H
42 C42     2.0285    -2.4011     2.3952 C
43 H43     2.5466    -2.6305     3.3393 H
44 H44     2.0377    -3.3034     1.7731 H
45 H45     0.9802    -2.1678     2.6258 H
46 C46    -3.5593     1.8816    -2.5806 C
47 H47    -3.3537     2.8225    -3.1116 H
48 H48    -4.4378     2.0446    -1.9347 H
49 H49    -3.8486     1.1320    -3.3349 H
50 C50    -1.1295     2.0479    -1.8132 C
51 H51    -0.9847     2.9194    -2.4647 H
52 C52    -4.1548    -0.5347    -0.2314 C
53 H53    -4.8217     0.3158    -0.0133 H
54 C54    -4.6258    -1.2567    -1.5067 C
55 H55    -3.9134    -2.0485    -1.7828 H
56 H56    -4.7309    -0.5773    -2.3601 H
57 H57    -5.6033    -1.7290    -1.3256 H
58 C58    -4.1504    -1.5139     0.9584 C
59 H59    -5.1758    -1.8648     1.1509 H
60 H60    -3.7599    -1.0641     1.8787 H
61 H61    -3.5278    -2.3890     0.7278 H
62 C62    -2.3453     1.4583    -1.7932 C
63 Rh63    -0.3438    -0.9162    -0.1680 Rh
64 H64     0.0424     0.2803    -1.3177 H
@<TRIPOS>BOND
1 1 6 1
2 1 17 1
3 1 50 1
4 2 5 2
5 2 63 1
6 3 7 1
7 3 28 1
8 3 36 1
9 3 63 1
10 4 16 1
11 4 52 1
12 4 62 1
13 4 63 1
14 6 7 Ar
15 6 10 Ar
16 7 8 Ar
17 8 9 1
18 8 14 Ar
19 10 11 1
20 10 12 Ar
21 12 13 1
22 12 14 Ar
23 14 15 1
24 16 17 Ar
25 16 18 Ar
26 17 30 Ar
27 18 19 1
28 18 20 Ar
29 20 21 1
30 20 22 Ar
31 22 23 1
32 22 30 Ar
33 24 25 1
34 24 26 1
35 24 27 1
36 24 28 1
37 28 29 1
38 28 32 1
39 30 31 1
40 32 33 1
41 32 34 1
42 32 35 1
43 36 37 1
44 36 38 1
45 36 42 1
46 38 39 1
47 38 40 1
48 38 41 1
49 42 43 1
50 42 44 1
51 42 45 1
52 46 47 1
53 46 48 1
54 46 49 1
55 46 62 1
56 50 51 1
57 50 62 2
58 52 53 1
59 52 54 1
60 52 58 1
61 54 55 1
62 54 56 1
63 54 57 1
64 58 59 1
65 58 60 1
66 58 61 1
