# Supplementary material for: C–H Activation of Pyridines by Boryl Pincer Complexes: Elucidation of Boryl-Directed C–H Oxidative Addition to Ir and Discovery of Transition Metal-Assisted Reductive Elimination from Boron at Rh
Source: J Am Chem Soc. 2024 Oct 30;146(45):31281–94. doi: 10.1021/jacs.4c12143 (PMC11565645; doi:10.1021/jacs.4c12143)
Supplement: Supplementary file 2 — ja4c12143_si_002.zip [file ja4c12143_si_002.zip › 10c-Rh.mol2]

# Title Card Required
# Created by GaussView 6.0.16
#

#
#

@<TRIPOS>MOLECULE
Molecule Name
64 67
SMALL
NO_CHARGES


@<TRIPOS>ATOM
1 B1    -0.0351     1.1985    -0.0155 B
2 C2     0.0200    -2.7902    -0.4076 C
3 P3    -2.2764    -0.4800    -0.1653 P
4 P4     2.2119    -0.4166     0.3840 P
5 O5     0.0891    -3.8173    -0.9674 O
6 C6    -1.3254     1.9977     0.4105 C
7 C7    -2.5414     1.2667     0.3646 C
8 C8    -3.7683     1.8666     0.6791 C
9 H9    -4.7003     1.3020     0.6140 H
10 C10    -1.3822     3.3456     0.8321 C
11 H11    -0.4599     3.9252     0.8996 H
12 C12    -2.6002     3.9384     1.1906 C
13 H13    -2.6253     4.9739     1.5352 H
14 C14    -3.7942     3.2046     1.1024 C
15 H15    -4.7431     3.6716     1.3728 H
16 C16     2.4733     1.2302    -0.4099 C
17 C17     1.2475     1.9318    -0.5658 C
18 C18     3.6881     1.7747    -0.8475 C
19 H19     4.6246     1.2299    -0.7193 H
20 C20     3.6942     3.0249    -1.4872 C
21 H21     4.6343     3.4451    -1.8494 H
22 C22     2.4933     3.7264    -1.6744 C
23 H23     2.5030     4.6900    -2.1872 H
24 C24    -3.0018    -1.3245     2.3751 C
25 H25    -3.7016    -1.8461     3.0468 H
26 H26    -2.9255    -0.2776     2.6994 H
27 H27    -2.0080    -1.7851     2.4810 H
28 C28    -3.4807    -1.4329     0.9177 C
29 H29    -4.4616    -0.9374     0.8196 H
30 C30     1.2856     3.1905    -1.2060 C
31 H31     0.3555     3.7402    -1.3613 H
32 C32    -3.6262    -2.8985     0.4842 C
33 H33    -4.0893    -2.9908    -0.5072 H
34 H34    -4.2636    -3.4380     1.2021 H
35 H35    -2.6487    -3.4001     0.4571 H
36 C36    -3.0060    -0.5454    -1.9061 C
37 H37    -4.1003    -0.6324    -1.7905 H
38 C38    -2.6788     0.7483    -2.6704 C
39 H39    -1.5906     0.9126    -2.6979 H
40 H40    -3.1427     1.6299    -2.2107 H
41 H41    -3.0352     0.6680    -3.7091 H
42 C42    -2.4621    -1.7630    -2.6724 C
43 H43    -2.9338    -1.8216    -3.6661 H
44 H44    -2.6403    -2.7118    -2.1527 H
45 H45    -1.3763    -1.6614    -2.8076 H
46 C46     4.1719     0.3289     2.3958 C
47 H47     4.3355     0.4923     3.4708 H
48 H48     4.3674     1.2753     1.8685 H
49 H49     4.9227    -0.3963     2.0441 H
50 C50     1.8658    -0.3836     3.1002 C
51 H51     2.1130    -0.2356     4.1557 H
52 H52     0.8536    -0.7163     2.8580 H
53 C53     3.5634    -1.4995    -0.3393 C
54 H54     4.5204    -0.9718    -0.1942 H
55 C55     3.6183    -2.8399     0.4084 C
56 H56     2.6711    -3.3846     0.2970 H
57 H57     3.8036    -2.7015     1.4830 H
58 H58     4.4223    -3.4697    -0.0026 H
59 C59     3.3198    -1.6876    -1.8445 C
60 H60     4.1166    -2.3089    -2.2823 H
61 H61     3.3025    -0.7252    -2.3742 H
62 H62     2.3583    -2.1891    -2.0204 H
63 C63     2.7673    -0.1542     2.1282 C
64 Rh64    -0.0284    -0.9088     0.0804 Rh
@<TRIPOS>BOND
1 1 6 1
2 1 17 1
3 1 64 1
4 2 5 2
5 2 64 1
6 3 7 1
7 3 28 1
8 3 36 1
9 3 64 1
10 4 16 1
11 4 53 1
12 4 63 1
13 4 64 1
14 6 7 Ar
15 6 10 Ar
16 7 8 Ar
17 8 9 1
18 8 14 Ar
19 10 11 1
20 10 12 Ar
21 12 13 1
22 12 14 Ar
23 14 15 1
24 16 17 Ar
25 16 18 Ar
26 17 30 Ar
27 18 19 1
28 18 20 Ar
29 20 21 1
30 20 22 Ar
31 22 23 1
32 22 30 Ar
33 24 25 1
34 24 26 1
35 24 27 1
36 24 28 1
37 28 29 1
38 28 32 1
39 30 31 1
40 32 33 1
41 32 34 1
42 32 35 1
43 36 37 1
44 36 38 1
45 36 42 1
46 38 39 1
47 38 40 1
48 38 41 1
49 42 43 1
50 42 44 1
51 42 45 1
52 46 47 1
53 46 48 1
54 46 49 1
55 46 63 1
56 50 51 1
57 50 52 1
58 50 63 2
59 53 54 1
60 53 55 1
61 53 59 1
62 55 56 1
63 55 57 1
64 55 58 1
65 59 60 1
66 59 61 1
67 59 62 1
