# Supplementary material for: C–H Activation of Pyridines by Boryl Pincer Complexes: Elucidation of Boryl-Directed C–H Oxidative Addition to Ir and Discovery of Transition Metal-Assisted Reductive Elimination from Boron at Rh
Source: J Am Chem Soc. 2024 Oct 30;146(45):31281–94. doi: 10.1021/jacs.4c12143 (PMC11565645; doi:10.1021/jacs.4c12143)
Supplement: Supplementary file 2 — ja4c12143_si_002.zip [file ja4c12143_si_002.zip › 10d-Rh.mol2]

# Title Card Required
# Created by GaussView 6.0.16
#

#
#

@<TRIPOS>MOLECULE
Molecule Name
64 67
SMALL
NO_CHARGES


@<TRIPOS>ATOM
1 B1     0.1348     1.2414    -0.1412 B
2 C2    -0.0553    -2.8303    -0.2994 C
3 P3    -2.2306    -0.3981    -0.2315 P
4 P4     2.2958    -0.5187     0.2915 P
5 O5    -0.1132    -3.9674    -0.5501 O
6 C6    -1.1499     2.0611     0.2777 C
7 C7    -2.3904     1.3734     0.2439 C
8 C8    -3.5932     2.0149     0.5710 C
9 H9    -4.5436     1.4811     0.5169 H
10 C10    -1.1607     3.4031     0.7203 C
11 H11    -0.2193     3.9457     0.8089 H
12 C12    -2.3552     4.0412     1.0808 C
13 H13    -2.3387     5.0740     1.4334 H
14 C14    -3.5744     3.3537     0.9897 C
15 H15    -4.5067     3.8529     1.2597 H
16 C16     2.6863     1.1800    -0.2636 C
17 C17     1.5095     1.9503    -0.4768 C
18 C18     3.9645     1.7102    -0.4793 C
19 H19     4.8570     1.1102    -0.2946 H
20 C20     4.0944     3.0200    -0.9689 C
21 H21     5.0863     3.4324    -1.1620 H
22 C22     2.9504     3.7876    -1.2275 C
23 H23     3.0531     4.7950    -1.6349 H
24 C24    -2.9640    -1.1061     2.3784 C
25 H25    -3.7292    -1.4981     3.0663 H
26 H26    -2.7644    -0.0592     2.6434 H
27 H27    -2.0386    -1.6774     2.5258 H
28 C28    -3.4458    -1.2472     0.9270 C
29 H29    -4.3982    -0.7031     0.8082 H
30 C30     1.6752     3.2635    -0.9658 C
31 H31     0.7953     3.8706    -1.1832 H
32 C32    -3.6825    -2.7216     0.5675 C
33 H33    -4.1830    -2.8366    -0.4023 H
34 H34    -4.3240    -3.1886     1.3309 H
35 H35    -2.7365    -3.2794     0.5389 H
36 C36    -3.0597    -0.5005    -1.9240 C
37 H37    -4.1457    -0.5008    -1.7251 H
38 C38    -2.7016     0.7287    -2.7750 C
39 H39    -1.6103     0.8096    -2.8849 H
40 H40    -3.0734     1.6611    -2.3319 H
41 H41    -3.1373     0.6232    -3.7806 H
42 C42    -2.6671    -1.7895    -2.6657 C
43 H43    -3.2283    -1.8579    -3.6108 H
44 H44    -2.8655    -2.6982    -2.0852 H
45 H45    -1.5938    -1.7713    -2.8959 H
46 C46     2.8177    -0.2105     3.2182 C
47 H47     2.2592    -0.1414     4.1642 H
48 H48     3.3780     0.7304     3.0804 H
49 H49     3.5632    -1.0170     3.3220 H
50 C50     0.5273    -0.5642     2.0062 C
51 H51    -0.0889    -0.4649     2.9112 H
52 C52     3.7548    -1.6080    -0.0970 C
53 H53     4.6417    -1.1259     0.3492 H
54 C54     3.5557    -2.9860     0.5542 C
55 H55     2.6723    -3.4880     0.1376 H
56 H56     3.4176    -2.9083     1.6412 H
57 H57     4.4323    -3.6228     0.3605 H
58 C58     3.9309    -1.7098    -1.6210 C
59 H59     4.7879    -2.3570    -1.8628 H
60 H60     4.1009    -0.7256    -2.0784 H
61 H61     3.0303    -2.1437    -2.0793 H
62 C62     1.8792    -0.4537     2.0674 C
63 Rh63     0.0293    -0.8508    -0.1323 Rh
64 H64     0.1106    -0.7124    -1.7591 H
@<TRIPOS>BOND
1 1 6 1
2 1 17 1
3 1 63 1
4 2 5 2
5 2 63 1
6 3 7 1
7 3 28 1
8 3 36 1
9 3 63 1
10 4 16 1
11 4 52 1
12 4 62 1
13 4 63 1
14 6 7 Ar
15 6 10 Ar
16 7 8 Ar
17 8 9 1
18 8 14 Ar
19 10 11 1
20 10 12 Ar
21 12 13 1
22 12 14 Ar
23 14 15 1
24 16 17 Ar
25 16 18 Ar
26 17 30 Ar
27 18 19 1
28 18 20 Ar
29 20 21 1
30 20 22 Ar
31 22 23 1
32 22 30 Ar
33 24 25 1
34 24 26 1
35 24 27 1
36 24 28 1
37 28 29 1
38 28 32 1
39 30 31 1
40 32 33 1
41 32 34 1
42 32 35 1
43 36 37 1
44 36 38 1
45 36 42 1
46 38 39 1
47 38 40 1
48 38 41 1
49 42 43 1
50 42 44 1
51 42 45 1
52 46 47 1
53 46 48 1
54 46 49 1
55 46 62 1
56 50 51 1
57 50 62 2
58 52 53 1
59 52 54 1
60 52 58 1
61 54 55 1
62 54 56 1
63 54 57 1
64 58 59 1
65 58 60 1
66 58 61 1
67 63 64 1
