# Supplementary material for: C–H Activation of Pyridines by Boryl Pincer Complexes: Elucidation of Boryl-Directed C–H Oxidative Addition to Ir and Discovery of Transition Metal-Assisted Reductive Elimination from Boron at Rh
Source: J Am Chem Soc. 2024 Oct 30;146(45):31281–94. doi: 10.1021/jacs.4c12143 (PMC11565645; doi:10.1021/jacs.4c12143)
Supplement: Supplementary file 2 — ja4c12143_si_002.zip [file ja4c12143_si_002.zip › 10e-Rh.mol2]

# Title Card Required
# Created by GaussView 6.0.16
#

#
#

@<TRIPOS>MOLECULE
Molecule Name
64 68
SMALL
NO_CHARGES


@<TRIPOS>ATOM
1 H1    -1.1167    -0.5674    -2.0790 H
2 B2    -0.2001     1.2655    -0.6638 B
3 C3    -0.0085    -2.8047    -1.0874 C
4 P4    -1.9169    -0.5792     0.5311 P
5 P5     2.1422    -0.3938     0.0178 P
6 O6     0.0170    -3.9558    -1.2481 O
7 C7    -1.6500     1.8872    -0.6127 C
8 C8    -2.5787     1.0895     0.1095 C
9 C9    -3.8711     1.5530     0.3967 C
10 H10    -4.5640     0.9442     0.9802 H
11 C11    -2.1040     3.1274    -1.1118 C
12 H12    -1.4396     3.7437    -1.7198 H
13 C13    -3.4145     3.5659    -0.8789 C
14 H14    -3.7525     4.5159    -1.2968 H
15 C15    -4.2916     2.7944    -0.1015 C
16 H16    -5.3043     3.1484     0.0981 H
17 C17     2.2283     1.4249     0.2334 C
18 C18     1.0516     2.1121    -0.1823 C
19 C19     3.3577     2.1202     0.6916 C
20 H20     4.2529     1.5801     1.0028 H
21 C21     3.3411     3.5213     0.7496 C
22 H22     4.2188     4.0615     1.1095 H
23 C23     2.1931     4.2225     0.3560 C
24 H24     2.1709     5.3118     0.4186 H
25 C25    -3.8320    -1.6594    -1.2055 C
26 H26    -4.7701    -2.2207    -1.3382 H
27 H27    -3.9860    -0.6357    -1.5708 H
28 H28    -3.0558    -2.1246    -1.8273 H
29 C29    -3.4213    -1.6809     0.2757 C
30 H30    -4.2269    -1.2239     0.8748 H
31 C31     1.0666     3.5228    -0.0960 C
32 H32     0.1714     4.0847    -0.3580 H
33 C33    -3.2099    -3.1186     0.7729 C
34 H34    -3.1098    -3.1669     1.8647 H
35 H35    -4.0767    -3.7366     0.4920 H
36 H36    -2.3178    -3.5721     0.3205 H
37 C37    -1.6358    -0.5550     2.3965 C
38 H38    -2.6248    -0.6464     2.8771 H
39 C39    -0.9893     0.7773     2.8105 C
40 H40    -0.0373     0.9293     2.2816 H
41 H41    -1.6372     1.6346     2.5890 H
42 H42    -0.7768     0.7699     3.8908 H
43 C43    -0.7396    -1.7346     2.8097 C
44 H44    -0.5154    -1.6810     3.8866 H
45 H45    -1.1959    -2.7105     2.6059 H
46 H46     0.2060    -1.6912     2.2528 H
47 C47     4.0551    -0.3763    -2.2734 C
48 H48     4.0513    -0.3984    -3.3736 H
49 H49     4.4823     0.5892    -1.9519 H
50 H50     4.7378    -1.1675    -1.9204 H
51 C51     1.4682    -0.6514    -2.3581 C
52 H52     1.3437    -0.6545    -3.4467 H
53 C53     3.4475    -1.1599     1.1220 C
54 H54     4.4146    -0.7313     0.8078 H
55 C55     3.4673    -2.6738     0.8538 C
56 H56     2.5058    -3.1292     1.1339 H
57 H57     3.6436    -2.8945    -0.2083 H
58 H58     4.2603    -3.1575     1.4446 H
59 C59     3.2088    -0.8395     2.6054 C
60 H60     4.0137    -1.2707     3.2210 H
61 H61     3.1757     0.2422     2.7924 H
62 H62     2.2582    -1.2692     2.9502 H
63 C63     2.6617    -0.5532    -1.7342 C
64 Rh64    -0.0605    -0.8102    -0.9107 Rh
@<TRIPOS>BOND
1 1 64 1
2 2 7 1
3 2 18 1
4 2 64 1
5 3 6 2
6 3 64 1
7 4 8 1
8 4 29 1
9 4 37 1
10 4 64 1
11 5 17 1
12 5 53 1
13 5 63 1
14 5 64 1
15 7 8 Ar
16 7 11 Ar
17 8 9 Ar
18 9 10 1
19 9 15 Ar
20 11 12 1
21 11 13 Ar
22 13 14 1
23 13 15 Ar
24 15 16 1
25 17 18 Ar
26 17 19 Ar
27 18 31 Ar
28 19 20 1
29 19 21 Ar
30 21 22 1
31 21 23 Ar
32 23 24 1
33 23 31 Ar
34 25 26 1
35 25 27 1
36 25 28 1
37 25 29 1
38 29 30 1
39 29 33 1
40 31 32 1
41 33 34 1
42 33 35 1
43 33 36 1
44 37 38 1
45 37 39 1
46 37 43 1
47 39 40 1
48 39 41 1
49 39 42 1
50 43 44 1
51 43 45 1
52 43 46 1
53 47 48 1
54 47 49 1
55 47 50 1
56 47 63 1
57 51 52 1
58 51 63 2
59 51 64 1
60 53 54 1
61 53 55 1
62 53 59 1
63 55 56 1
64 55 57 1
65 55 58 1
66 59 60 1
67 59 61 1
68 59 62 1
