# Supplementary material for: C–H Activation of Pyridines by Boryl Pincer Complexes: Elucidation of Boryl-Directed C–H Oxidative Addition to Ir and Discovery of Transition Metal-Assisted Reductive Elimination from Boron at Rh
Source: J Am Chem Soc. 2024 Oct 30;146(45):31281–94. doi: 10.1021/jacs.4c12143 (PMC11565645; doi:10.1021/jacs.4c12143)
Supplement: Supplementary file 2 — ja4c12143_si_002.zip [file ja4c12143_si_002.zip › 11.mol2]

# silses optimization
# Created by GaussView 6.0.16
#

#
#

@<TRIPOS>MOLECULE
Molecule Name
77 80
SMALL
NO_CHARGES


@<TRIPOS>ATOM
1 N1     0.6891     2.0070     1.0550 N
2 B2     0.0936     1.2408    -0.2888 B
3 C3    -0.3945    -2.6266     1.1324 C
4 P4    -2.3662    -0.4356    -0.1720 P
5 P5     2.0568    -0.9492    -0.1555 P
6 O6    -0.5186    -3.6110     1.7717 O
7 C7     1.6233     2.9850     0.9900 C
8 H8     2.0059     3.2011    -0.0039 H
9 C9     0.5805     2.3032     3.4396 C
10 H10     0.1421     1.9948     4.3877 H
11 C11     1.5558     3.3096     3.3779 C
12 C12     2.0800     3.6526     2.1272 C
13 H13     2.8413     4.4244     2.0223 H
14 C14    -1.2911     2.0536    -0.5764 C
15 C15    -2.5166     1.3520    -0.5843 C
16 C16    -3.7363     1.9938    -0.8682 C
17 H17    -4.6687     1.4257    -0.8923 H
18 C18    -1.3533     3.4468    -0.8024 C
19 H19    -0.4360     4.0397    -0.7578 H
20 C20    -2.5625     4.1012    -1.0720 C
21 H21    -2.5756     5.1796    -1.2445 H
22 C22    -3.7602     3.3706    -1.1184 C
23 H23    -4.7046     3.8736    -1.3344 H
24 C24     2.3724     0.4885    -1.2690 C
25 C25     1.2636     1.3667    -1.4070 C
26 C26     3.5318     0.6362    -2.0475 C
27 H27     4.3813    -0.0361    -1.9077 H
28 C28     3.5869     1.6228    -3.0426 C
29 H29     4.4785     1.7269    -3.6635 H
30 C30     2.4717     2.4454    -3.2579 C
31 H31     2.4921     3.1902    -4.0566 H
32 C32    -3.3624     0.1151     2.3663 C
33 H33    -4.1874     0.0862     3.0954 H
34 H34    -3.1286     1.1676     2.1534 H
35 H35    -2.4801    -0.3521     2.8290 H
36 C36    -3.7508    -0.6495     1.0905 C
37 H37    -4.6468    -0.1784     0.6539 H
38 C38     1.3355     2.3228    -2.4425 C
39 H39     0.4853     2.9850    -2.6145 H
40 C40    -4.0686    -2.1178     1.4054 C
41 H41    -4.5213    -2.6314     0.5476 H
42 H42    -4.7849    -2.1729     2.2406 H
43 H43    -3.1641    -2.6663     1.7005 H
44 C44    -2.9676    -1.2944    -1.7407 C
45 H45    -4.0590    -1.1349    -1.7914 H
46 C46    -2.2971    -0.6328    -2.9591 C
47 H47    -1.2030    -0.6639    -2.8522 H
48 H48    -2.5939     0.4173    -3.0714 H
49 H49    -2.5717    -1.1737    -3.8782 H
50 C50    -2.6628    -2.8015    -1.7234 C
51 H51    -3.0369    -3.2679    -2.6488 H
52 H52    -3.1151    -3.3222    -0.8717 H
53 H53    -1.5783    -2.9593    -1.6641 H
54 C54     3.8577     0.4314     1.5800 C
55 H55     4.6987     0.3670     2.2889 H
56 H56     3.0365     0.9515     2.0891 H
57 H57     4.1716     1.0438     0.7248 H
58 C58     2.9402    -1.7768     2.3809 C
59 H59     2.6166    -2.7921     2.1231 H
60 H60     2.0787    -1.2714     2.8406 H
61 H61     3.7458    -1.8490     3.1293 H
62 C62     2.5664    -2.3725    -1.2875 C
63 H63     3.5942    -2.1379    -1.6130 H
64 C64     2.5773    -3.7291    -0.5701 C
65 H65     1.5904    -3.9590    -0.1477 H
66 H66     3.3171    -3.7651     0.2410 H
67 H67     2.8325    -4.5252    -1.2874 H
68 C68     1.6479    -2.4023    -2.5182 C
69 H69     1.9694    -3.1956    -3.2117 H
70 H70     1.6588    -1.4453    -3.0561 H
71 H71     0.6138    -2.6034    -2.2080 H
72 C72     3.4216    -0.9779     1.1573 C
73 H73     4.2818    -1.4921     0.6957 H
74 C74     0.1725     1.6747     2.2669 C
75 H75    -0.5461     0.8565     2.2327 H
76 Ir76    -0.1896    -0.9283     0.3264 Ir
77 H77     1.9006     3.8088     4.2836 H
@<TRIPOS>BOND
1 1 2 1
2 1 7 Ar
3 1 74 Ar
4 2 14 1
5 2 25 1
6 3 6 2
7 3 76 1
8 4 15 1
9 4 36 1
10 4 44 1
11 4 76 1
12 5 24 1
13 5 62 1
14 5 72 1
15 5 76 1
16 7 8 1
17 7 12 Ar
18 9 10 1
19 9 11 Ar
20 9 74 Ar
21 11 12 Ar
22 11 77 1
23 12 13 1
24 14 15 Ar
25 14 18 Ar
26 15 16 Ar
27 16 17 1
28 16 22 Ar
29 18 19 1
30 18 20 Ar
31 20 21 1
32 20 22 Ar
33 22 23 1
34 24 25 Ar
35 24 26 Ar
36 25 38 Ar
37 26 27 1
38 26 28 Ar
39 28 29 1
40 28 30 Ar
41 30 31 1
42 30 38 Ar
43 32 33 1
44 32 34 1
45 32 35 1
46 32 36 1
47 36 37 1
48 36 40 1
49 38 39 1
50 40 41 1
51 40 42 1
52 40 43 1
53 44 45 1
54 44 46 1
55 44 50 1
56 46 47 1
57 46 48 1
58 46 49 1
59 50 51 1
60 50 52 1
61 50 53 1
62 54 55 1
63 54 56 1
64 54 57 1
65 54 72 1
66 58 59 1
67 58 60 1
68 58 61 1
69 58 72 1
70 62 63 1
71 62 64 1
72 62 68 1
73 64 65 1
74 64 66 1
75 64 67 1
76 68 69 1
77 68 70 1
78 68 71 1
79 72 73 1
80 74 75 1
