# Supplementary material for: C–H Activation of Pyridines by Boryl Pincer Complexes: Elucidation of Boryl-Directed C–H Oxidative Addition to Ir and Discovery of Transition Metal-Assisted Reductive Elimination from Boron at Rh
Source: J Am Chem Soc. 2024 Oct 30;146(45):31281–94. doi: 10.1021/jacs.4c12143 (PMC11565645; doi:10.1021/jacs.4c12143)
Supplement: Supplementary file 2 — ja4c12143_si_002.zip [file ja4c12143_si_002.zip › 12.mol2]

# silses optimization
# Created by GaussView 6.0.16
#

#
#

@<TRIPOS>MOLECULE
Molecule Name
77 82
SMALL
NO_CHARGES


@<TRIPOS>ATOM
1 Ir1     0.0423    -0.5582    -0.8944 Ir
2 N2     0.8351     2.0555    -1.1401 N
3 H3    -1.0589    -0.0430    -1.9878 H
4 B4    -0.0878     1.4819     0.0414 B
5 C5     0.3939    -2.1469    -1.9454 C
6 P6     1.7466    -0.8259     0.7472 P
7 P7    -2.0685    -0.7112     0.1785 P
8 C8     1.0647     0.9195    -1.8673 C
9 O9     0.6830    -3.0373    -2.6520 O
10 C10     1.3261     3.2684    -1.4670 C
11 H11     1.1103     4.0814    -0.7751 H
12 C12     1.7879     1.0516    -3.0707 C
13 H13     1.9622     0.1690    -3.6851 H
14 C14     2.2828     2.3013    -3.4498 C
15 H15     2.8500     2.4073    -4.3767 H
16 C16     2.0702     3.4284    -2.6308 C
17 H17     2.4682     4.4063    -2.8966 H
18 C18     0.6913     1.6135     1.4607 C
19 C19     1.5938     0.6061     1.8861 C
20 C20     2.3677     0.7567     3.0515 C
21 H21     3.0943    -0.0081     3.3328 H
22 C22     0.5487     2.7385     2.2999 C
23 H23    -0.1693     3.5146     2.0267 H
24 C24     1.2843     2.8772     3.4849 C
25 H25     1.1426     3.7564     4.1169 H
26 C26     2.2086     1.8899     3.8581 C
27 H27     2.7941     1.9983     4.7727 H
28 C28    -2.6229     1.0567     0.2190 C
29 C29    -1.6009     2.0235     0.0517 C
30 C30    -3.9622     1.4340     0.4140 C
31 H31    -4.7348     0.6762     0.5607 H
32 C32    -4.3228     2.7879     0.3799 C
33 H33    -5.3670     3.0799     0.5044 H
34 C34    -3.3358     3.7604     0.1654 C
35 H35    -3.6116     4.8161     0.1213 H
36 C36     3.9466     0.7969    -0.1831 C
37 H37     5.0383     0.8457    -0.3223 H
38 H38     3.6693     1.5126     0.6001 H
39 H39     3.4800     1.1123    -1.1210 H
40 C40     3.5535    -0.6415     0.1846 C
41 H41     4.1374    -0.9252     1.0771 H
42 C42    -1.9947     3.3771     0.0178 C
43 H43    -1.2407     4.1543    -0.1307 H
44 C44     3.8833    -1.6137    -0.9569 C
45 H45     3.7450    -2.6630    -0.6654 H
46 H46     4.9320    -1.4892    -1.2695 H
47 H47     3.2409    -1.4163    -1.8251 H
48 C48     1.9298    -2.4301     1.7625 C
49 H49     3.0140    -2.5366     1.9286 H
50 C50     1.2403    -2.4282     3.1342 C
51 H51     0.1524    -2.3877     3.0316 H
52 H52     1.5471    -1.5872     3.7661 H
53 H53     1.4870    -3.3625     3.6629 H
54 C54     1.4443    -3.6269     0.9261 C
55 H55     1.5861    -4.5611     1.4918 H
56 H56     1.9774    -3.7207    -0.0274 H
57 H57     0.3782    -3.5202     0.6858 H
58 C58    -3.8070    -0.8352    -2.0957 C
59 H59    -4.5999    -1.3894    -2.6226 H
60 H60    -2.9515    -0.7381    -2.7781 H
61 H61    -4.1780     0.1719    -1.8724 H
62 C62    -2.9415    -3.0238    -1.2121 C
63 H63    -2.5873    -3.6093    -0.3552 H
64 H64    -2.1206    -2.9721    -1.9375 H
65 H65    -3.7764    -3.5706    -1.6781 H
66 C66    -2.5489    -1.1969     1.9446 C
67 H67    -3.6126    -0.9114     2.0112 H
68 C68    -2.4454    -2.7050     2.2166 C
69 H69    -1.4765    -3.1136     1.9014 H
70 H70    -3.2303    -3.2634     1.6899 H
71 H71    -2.5604    -2.9059     3.2933 H
72 C72    -1.7737    -0.3400     2.9561 C
73 H73    -2.0422    -0.6333     3.9832 H
74 H74    -2.0035     0.7249     2.8283 H
75 H75    -0.6909    -0.4483     2.8415 H
76 C76    -3.3990    -1.6055    -0.8298 C
77 H77    -4.2739    -1.6777    -0.1610 H
@<TRIPOS>BOND
1 1 3 1
2 1 4 1
3 1 5 1
4 1 6 1
5 1 7 1
6 1 8 1
7 2 4 1
8 2 8 Ar
9 2 10 Ar
10 4 18 1
11 4 29 1
12 5 9 2
13 6 19 1
14 6 40 1
15 6 48 1
16 7 28 1
17 7 66 1
18 7 76 1
19 8 12 Ar
20 10 11 1
21 10 16 Ar
22 12 13 1
23 12 14 Ar
24 14 15 1
25 14 16 Ar
26 16 17 1
27 18 19 Ar
28 18 22 Ar
29 19 20 Ar
30 20 21 1
31 20 26 Ar
32 22 23 1
33 22 24 Ar
34 24 25 1
35 24 26 Ar
36 26 27 1
37 28 29 Ar
38 28 30 Ar
39 29 42 Ar
40 30 31 1
41 30 32 Ar
42 32 33 1
43 32 34 Ar
44 34 35 1
45 34 42 Ar
46 36 37 1
47 36 38 1
48 36 39 1
49 36 40 1
50 40 41 1
51 40 44 1
52 42 43 1
53 44 45 1
54 44 46 1
55 44 47 1
56 48 49 1
57 48 50 1
58 48 54 1
59 50 51 1
60 50 52 1
61 50 53 1
62 54 55 1
63 54 56 1
64 54 57 1
65 58 59 1
66 58 60 1
67 58 61 1
68 58 76 1
69 62 63 1
70 62 64 1
71 62 65 1
72 62 76 1
73 66 67 1
74 66 68 1
75 66 72 1
76 68 69 1
77 68 70 1
78 68 71 1
79 72 73 1
80 72 74 1
81 72 75 1
82 76 77 1
