# Supplementary material for: C–H Activation of Pyridines by Boryl Pincer Complexes: Elucidation of Boryl-Directed C–H Oxidative Addition to Ir and Discovery of Transition Metal-Assisted Reductive Elimination from Boron at Rh
Source: J Am Chem Soc. 2024 Oct 30;146(45):31281–94. doi: 10.1021/jacs.4c12143 (PMC11565645; doi:10.1021/jacs.4c12143)
Supplement: Supplementary file 2 — ja4c12143_si_002.zip [file ja4c12143_si_002.zip › 14.mol2]

# silses optimization
# Created by GaussView 6.0.16
#

#
#

@<TRIPOS>MOLECULE
Molecule Name
75 80
SMALL
NO_CHARGES


@<TRIPOS>ATOM
1 Ir1    -0.0013    -0.1559    -1.0836 Ir
2 N2     1.0349     2.2015    -0.4259 N
3 H3    -1.0584     0.7111    -2.0069 H
4 B4     0.0953     1.3023     0.5030 B
5 P5     1.6788    -1.2486     0.1386 P
6 P6    -2.0988    -0.6772    -0.1947 P
7 C7     1.1670     1.4174    -1.5606 C
8 C8     1.6079     3.4110    -0.2709 C
9 H9     1.4572     3.8985     0.6916 H
10 C10     1.8950     1.9846    -2.6325 C
11 H11     2.0064     1.4159    -3.5550 H
12 C12     2.4776     3.2464    -2.5038 C
13 H13     3.0463     3.6727    -3.3329 H
14 C14     2.3530     3.9723    -1.3021 C
15 H15     2.8177     4.9484    -1.1745 H
16 C16     0.8857     0.7693     1.8194 C
17 C17     1.6716    -0.4123     1.7750 C
18 C18     2.4303    -0.8242     2.8846 C
19 H19     3.0681    -1.7075     2.8163 H
20 C20     0.8480     1.4734     3.0402 C
21 H21     0.2199     2.3629     3.1217 H
22 C22     1.5755     1.0475     4.1605 C
23 H23     1.5182     1.6094     5.0951 H
24 C24     2.3786    -0.0994     4.0820 C
25 H25     2.9563    -0.4290     4.9475 H
26 C26    -2.4810     0.9713     0.5751 C
27 C27    -1.3890     1.8564     0.7746 C
28 C28    -3.7843     1.3427     0.9450 C
29 H29    -4.6140     0.6462     0.8067 H
30 C30    -4.0383     2.6173     1.4709 C
31 H31    -5.0558     2.9051     1.7411 H
32 C32    -2.9798     3.5207     1.6327 C
33 H33    -3.1702     4.5215     2.0257 H
34 C34     4.0268     0.4027    -0.1399 C
35 H35     5.1141     0.4168    -0.3182 H
36 H36     3.8437     0.7465     0.8854 H
37 H37     3.5692     1.1177    -0.8305 H
38 C38     3.4963    -1.0195    -0.3705 C
39 H39     4.0581    -1.6978     0.2954 H
40 C40    -1.6741     3.1339     1.2960 C
41 H41    -0.8608     3.8493     1.4433 H
42 C42     3.7053    -1.4618    -1.8267 C
43 H43     3.4930    -2.5299    -1.9711 H
44 H44     4.7473    -1.2841    -2.1363 H
45 H45     3.0467    -0.8894    -2.4957 H
46 C46     1.6855    -3.1425     0.3350 C
47 H47     2.7468    -3.4392     0.3287 H
48 C48     1.0512    -3.6783     1.6247 C
49 H49    -0.0101    -3.4202     1.6840 H
50 H50     1.5369    -3.2898     2.5273 H
51 H51     1.1267    -4.7774     1.6411 H
52 C52     0.9993    -3.7492    -0.9034 C
53 H53     1.0075    -4.8494    -0.8463 H
54 H54     1.4929    -3.4515    -1.8383 H
55 H55    -0.0429    -3.4073    -0.9676 H
56 C56    -3.9000     0.2572    -2.2368 C
57 H57    -4.6655    -0.0136    -2.9816 H
58 H58    -3.0442     0.6947    -2.7685 H
59 H59    -4.3160     1.0296    -1.5795 H
60 C60    -2.9665    -2.0744    -2.4456 C
61 H61    -2.6602    -2.9997    -1.9401 H
62 H62    -2.0952    -1.6930    -2.9991 H
63 H63    -3.7547    -2.3269    -3.1728 H
64 C64    -2.6681    -1.7791     1.2405 C
65 H65    -3.7046    -1.4559     1.4374 H
66 C66    -2.7015    -3.2708     0.8794 C
67 H67    -1.7383    -3.6181     0.4847 H
68 H68    -3.4693    -3.4865     0.1239 H
69 H69    -2.9342    -3.8738     1.7715 H
70 C70    -1.8353    -1.4749     2.4950 C
71 H71    -2.1207    -2.1505     3.3169 H
72 H72    -1.9897    -0.4408     2.8275 H
73 H73    -0.7617    -1.5926     2.3124 H
74 C74    -3.4682    -0.9981    -1.4642 C
75 H75    -4.3365    -1.3900    -0.9077 H
@<TRIPOS>BOND
1 1 3 1
2 1 4 1
3 1 5 1
4 1 6 1
5 1 7 1
6 2 4 1
7 2 7 1
8 2 8 Ar
9 4 16 1
10 4 27 1
11 5 17 1
12 5 38 1
13 5 46 1
14 6 26 1
15 6 64 1
16 6 74 1
17 7 10 Ar
18 8 9 1
19 8 14 Ar
20 10 11 1
21 10 12 Ar
22 12 13 1
23 12 14 Ar
24 14 15 1
25 16 17 Ar
26 16 20 Ar
27 17 18 Ar
28 18 19 1
29 18 24 Ar
30 20 21 1
31 20 22 Ar
32 22 23 1
33 22 24 Ar
34 24 25 1
35 26 27 Ar
36 26 28 Ar
37 27 40 Ar
38 28 29 1
39 28 30 Ar
40 30 31 1
41 30 32 Ar
42 32 33 1
43 32 40 Ar
44 34 35 1
45 34 36 1
46 34 37 1
47 34 38 1
48 38 39 1
49 38 42 1
50 40 41 1
51 42 43 1
52 42 44 1
53 42 45 1
54 46 47 1
55 46 48 1
56 46 52 1
57 48 49 1
58 48 50 1
59 48 51 1
60 52 53 1
61 52 54 1
62 52 55 1
63 56 57 1
64 56 58 1
65 56 59 1
66 56 74 1
67 60 61 1
68 60 62 1
69 60 63 1
70 60 74 1
71 64 65 1
72 64 66 1
73 64 70 1
74 66 67 1
75 66 68 1
76 66 69 1
77 70 71 1
78 70 72 1
79 70 73 1
80 74 75 1
