# Supplementary material for: C–H Activation of Pyridines by Boryl Pincer Complexes: Elucidation of Boryl-Directed C–H Oxidative Addition to Ir and Discovery of Transition Metal-Assisted Reductive Elimination from Boron at Rh
Source: J Am Chem Soc. 2024 Oct 30;146(45):31281–94. doi: 10.1021/jacs.4c12143 (PMC11565645; doi:10.1021/jacs.4c12143)
Supplement: Supplementary file 2 — ja4c12143_si_002.zip [file ja4c12143_si_002.zip › 15.mol2]

# silses optimization
# Created by GaussView 6.0.16
#

#
#

@<TRIPOS>MOLECULE
Molecule Name
75 79
SMALL
NO_CHARGES


@<TRIPOS>ATOM
1 Ir1     0.0047    -0.8974     0.1314 Ir
2 N2     0.0825     1.5508     1.3509 N
3 H3     0.0922    -1.8722    -1.2312 H
4 B4    -0.0475     1.2987    -0.2280 B
5 P5    -2.2364    -0.8230    -0.3164 P
6 P6     2.2812    -0.6714    -0.1397 P
7 C7    -0.0142     0.2615     1.8244 C
8 C8     0.2020     2.6519     2.1176 C
9 H9     0.2898     3.6030     1.5928 H
10 C10    -0.0345     0.1248     3.2356 C
11 H11    -0.1316    -0.8699     3.6710 H
12 C12     0.0747     1.2450     4.0605 C
13 H13     0.0620     1.1283     5.1463 H
14 C14     0.2089     2.5341     3.5028 C
15 H15     0.3098     3.4182     4.1300 H
16 C16    -1.5186     1.8279    -0.6528 C
17 C17    -2.6077     0.9273    -0.7265 C
18 C18    -3.9080     1.3636    -1.0413 C
19 H19    -4.7274     0.6437    -1.0968 H
20 C20    -1.8180     3.1972    -0.8383 C
21 H21    -1.0308     3.9434    -0.7205 H
22 C22    -3.1105     3.6418    -1.1456 C
23 H23    -3.3002     4.7076    -1.2879 H
24 C24    -4.1614     2.7208    -1.2651 C
25 H25    -5.1689     3.0599    -1.5122 H
26 C26     2.4793     1.0094    -0.8579 C
27 C27     1.2910     1.7749    -0.9996 C
28 C28     3.7091     1.4578    -1.3690 C
29 H29     4.6089     0.8531    -1.2376 H
30 C30     3.7836     2.6640    -2.0762 C
31 H31     4.7382     3.0086    -2.4776 H
32 C32     2.6125     3.4026    -2.2905 C
33 H33     2.6478     4.3243    -2.8749 H
34 C34    -3.6634    -0.1077     2.0309 C
35 H35    -4.2989    -0.4312     2.8708 H
36 H36    -4.1438     0.7488     1.5434 H
37 H37    -2.7049     0.2331     2.4453 H
38 C38    -3.4468    -1.2813     1.0615 C
39 H39    -4.4073    -1.5431     0.5853 H
40 C40     1.3924     2.9611    -1.7582 C
41 H41     0.4983     3.5488    -1.9594 H
42 C42    -2.9024    -2.5046     1.8224 C
43 H43    -2.7326    -3.3692     1.1684 H
44 H44    -3.6072    -2.8061     2.6136 H
45 H45    -1.9404    -2.2526     2.2915 H
46 C46    -2.9026    -1.7346    -1.8218 C
47 H47    -3.9788    -1.4921    -1.8601 H
48 C48    -2.2265    -1.2009    -3.0938 C
49 H49    -1.1412    -1.3625    -3.0422 H
50 H50    -2.4039    -0.1254    -3.2249 H
51 H51    -2.6200    -1.7290    -3.9766 H
52 C52    -2.7348    -3.2553    -1.6964 C
53 H53    -3.0541    -3.7472    -2.6286 H
54 H54    -3.3362    -3.6730    -0.8777 H
55 H55    -1.6787    -3.5072    -1.5208 H
56 C56     3.5692     0.5943     2.0624 C
57 H57     4.2601     0.5037     2.9159 H
58 H58     2.5913     0.8971     2.4565 H
59 H59     3.9329     1.3949     1.4066 H
60 C60     3.0347    -1.8652     2.2966 C
61 H61     2.9643    -2.8459     1.8093 H
62 H62     2.0466    -1.6308     2.7132 H
63 H63     3.7505    -1.9483     3.1300 H
64 C64     3.1397    -1.7500    -1.4275 C
65 H65     4.1980    -1.4378    -1.4162 H
66 C66     3.0526    -3.2371    -1.0519 C
67 H67     2.0013    -3.5363    -0.9296 H
68 H68     3.5920    -3.4653    -0.1229 H
69 H69     3.4926    -3.8529    -1.8518 H
70 C70     2.5648    -1.5030    -2.8297 C
71 H71     3.0952    -2.1322    -3.5619 H
72 H72     2.6681    -0.4540    -3.1344 H
73 H73     1.4981    -1.7622    -2.8530 H
74 C74     3.4738    -0.7529     1.3281 C
75 H75     4.4655    -1.0030     0.9138 H
@<TRIPOS>BOND
1 1 4 1
2 1 5 1
3 1 6 1
4 1 7 1
5 2 4 1
6 2 7 Ar
7 2 8 Ar
8 4 16 1
9 4 27 1
10 5 17 1
11 5 38 1
12 5 46 1
13 6 26 1
14 6 64 1
15 6 74 1
16 7 10 Ar
17 8 9 1
18 8 14 Ar
19 10 11 1
20 10 12 Ar
21 12 13 1
22 12 14 Ar
23 14 15 1
24 16 17 Ar
25 16 20 Ar
26 17 18 Ar
27 18 19 1
28 18 24 Ar
29 20 21 1
30 20 22 Ar
31 22 23 1
32 22 24 Ar
33 24 25 1
34 26 27 Ar
35 26 28 Ar
36 27 40 Ar
37 28 29 1
38 28 30 Ar
39 30 31 1
40 30 32 Ar
41 32 33 1
42 32 40 Ar
43 34 35 1
44 34 36 1
45 34 37 1
46 34 38 1
47 38 39 1
48 38 42 1
49 40 41 1
50 42 43 1
51 42 44 1
52 42 45 1
53 46 47 1
54 46 48 1
55 46 52 1
56 48 49 1
57 48 50 1
58 48 51 1
59 52 53 1
60 52 54 1
61 52 55 1
62 56 57 1
63 56 58 1
64 56 59 1
65 56 74 1
66 60 61 1
67 60 62 1
68 60 63 1
69 60 74 1
70 64 65 1
71 64 66 1
72 64 70 1
73 66 67 1
74 66 68 1
75 66 69 1
76 70 71 1
77 70 72 1
78 70 73 1
79 74 75 1
