# Supplementary material for: C–H Activation of Pyridines by Boryl Pincer Complexes: Elucidation of Boryl-Directed C–H Oxidative Addition to Ir and Discovery of Transition Metal-Assisted Reductive Elimination from Boron at Rh
Source: J Am Chem Soc. 2024 Oct 30;146(45):31281–94. doi: 10.1021/jacs.4c12143 (PMC11565645; doi:10.1021/jacs.4c12143)
Supplement: Supplementary file 2 — ja4c12143_si_002.zip [file ja4c12143_si_002.zip › 16.mol2]

# Title Card Required
# Created by GaussView 6.0.16
#

#
#

@<TRIPOS>MOLECULE
Molecule Name
79 82
SMALL
NO_CHARGES


@<TRIPOS>ATOM
1 Ir1    -0.0029    -0.6683    -0.8546 Ir
2 O2     0.4471    -3.5186    -1.9548 O
3 C3     0.2412    -2.4325    -1.5590 C
4 P4     2.1026    -0.7045     0.1521 P
5 P5    -1.9848    -1.1790     0.2866 P
6 O6    -0.1758     0.9721    -3.4393 O
7 C7    -0.1344     0.3664    -2.4270 C
8 C8     0.9975     1.3785     1.5628 C
9 C9     2.1852     0.6219     1.4122 C
10 C10     3.3137     0.8439     2.2238 C
11 H11     4.2273     0.2721     2.0598 H
12 C12     3.2659     1.7907     3.2533 C
13 H13     4.1366     1.9550     3.8905 H
14 C14     2.0803     2.5082     3.4671 C
15 H15     2.0195     3.2307     4.2837 H
16 C16     0.9763     2.3078     2.6278 C
17 H17     0.0732     2.8896     2.8099 H
18 C18    -1.6958     1.4172     1.1276 C
19 C19    -2.5562     0.3031     1.2022 C
20 C20    -2.1842     2.6312     1.6690 C
21 H21    -1.5819     3.5386     1.5811 H
22 C22    -3.4329     2.7184     2.2953 C
23 H23    -3.7746     3.6722     2.7027 H
24 C24    -4.2491     1.5807     2.3940 C
25 H25    -5.2243     1.6403     2.8803 H
26 C26    -3.8110     0.3754     1.8368 C
27 H27    -4.4571    -0.5038     1.8769 H
28 C28    -3.4790    -1.4802    -0.8410 C
29 H29    -4.3364    -1.6316    -0.1632 H
30 C30     1.9732    -2.3315     2.4417 C
31 H31     2.4823    -1.6513     3.1381 H
32 H32     2.0161    -3.3497     2.8579 H
33 H33     0.9237    -2.0254     2.3859 H
34 C34     4.1391    -2.5797     1.1656 C
35 H35     4.6303    -2.6541     0.1873 H
36 H36     4.2873    -3.5407     1.6838 H
37 H37     4.6593    -1.8120     1.7555 H
38 C38     2.6335    -2.2921     1.0558 C
39 H39     2.1799    -3.0788     0.4332 H
40 C40     3.5080     1.0674    -1.5385 C
41 H41     3.6571     1.7945    -0.7291 H
42 H42     2.5437     1.2736    -2.0230 H
43 H43     4.3045     1.2194    -2.2838 H
44 C44     3.5379    -1.3828    -2.1641 C
45 H45     2.6450    -1.2307    -2.7856 H
46 H46     3.5246    -2.4244    -1.8141 H
47 H47     4.4289    -1.2473    -2.7969 H
48 C48     3.5508    -0.3706    -1.0078 C
49 H49     4.4720    -0.4980    -0.4181 H
50 C50    -3.3033    -2.7343    -1.7073 C
51 H51    -4.1780    -2.8638    -2.3639 H
52 H52    -3.2020    -3.6464    -1.1044 H
53 H53    -2.4130    -2.6414    -2.3444 H
54 C54    -2.1677    -2.6052     1.5298 C
55 H55    -3.2237    -2.9212     1.4825 H
56 C56    -3.7509    -0.2463    -1.7121 C
57 H57    -3.9522     0.6427    -1.0986 H
58 H58    -4.6271    -0.4244    -2.3552 H
59 H59    -2.8862    -0.0362    -2.3564 H
60 C60    -1.2815    -3.7962     1.1324 C
61 H61    -0.2233    -3.5100     1.1437 H
62 H62    -1.5053    -4.1694     0.1259 H
63 H63    -1.4239    -4.6245     1.8444 H
64 C64    -1.8586    -2.1316     2.9614 C
65 H65    -0.9242    -1.5557     3.0004 H
66 H66    -1.7505    -2.9982     3.6323 H
67 H67    -2.6503    -1.4846     3.3569 H
68 B68    -0.2147     1.2752     0.4640 B
69 C69    -1.1131     2.9503    -1.2987 C
70 C70     1.0759     3.3203    -0.5883 C
71 C71    -1.0475     4.0200    -2.1812 C
72 H72    -1.9953     2.3256    -1.2070 H
73 C73     1.2145     4.3936    -1.4662 C
74 H74     1.8752     3.0118     0.0752 H
75 C75     0.1382     4.7615    -2.2794 C
76 H76    -1.9164     4.2535    -2.7941 H
77 H77     2.1604     4.9326    -1.4954 H
78 H78     0.2190     5.5985    -2.9724 H
79 N79    -0.0652     2.5915    -0.5080 N
@<TRIPOS>BOND
1 1 3 1
2 1 4 1
3 1 5 1
4 1 7 1
5 2 3 2
6 4 9 1
7 4 38 1
8 4 48 1
9 5 19 1
10 5 28 1
11 5 54 1
12 6 7 2
13 8 9 Ar
14 8 16 Ar
15 8 68 1
16 9 10 Ar
17 10 11 1
18 10 12 Ar
19 12 13 1
20 12 14 Ar
21 14 15 1
22 14 16 Ar
23 16 17 1
24 18 19 Ar
25 18 20 Ar
26 18 68 1
27 19 26 Ar
28 20 21 1
29 20 22 Ar
30 22 23 1
31 22 24 Ar
32 24 25 1
33 24 26 Ar
34 26 27 1
35 28 29 1
36 28 50 1
37 28 56 1
38 30 31 1
39 30 32 1
40 30 33 1
41 30 38 1
42 34 35 1
43 34 36 1
44 34 37 1
45 34 38 1
46 38 39 1
47 40 41 1
48 40 42 1
49 40 43 1
50 40 48 1
51 44 45 1
52 44 46 1
53 44 47 1
54 44 48 1
55 48 49 1
56 50 51 1
57 50 52 1
58 50 53 1
59 54 55 1
60 54 60 1
61 54 64 1
62 56 57 1
63 56 58 1
64 56 59 1
65 60 61 1
66 60 62 1
67 60 63 1
68 64 65 1
69 64 66 1
70 64 67 1
71 68 79 1
72 69 71 Ar
73 69 72 1
74 69 79 Ar
75 70 73 Ar
76 70 74 1
77 70 79 Ar
78 71 75 Ar
79 71 76 1
80 73 75 Ar
81 73 77 1
82 75 78 1
