# Supplementary material for: C–H Activation of Pyridines by Boryl Pincer Complexes: Elucidation of Boryl-Directed C–H Oxidative Addition to Ir and Discovery of Transition Metal-Assisted Reductive Elimination from Boron at Rh
Source: J Am Chem Soc. 2024 Oct 30;146(45):31281–94. doi: 10.1021/jacs.4c12143 (PMC11565645; doi:10.1021/jacs.4c12143)
Supplement: Supplementary file 2 — ja4c12143_si_002.zip [file ja4c12143_si_002.zip › 17.mol2]

# silses optimization
# Created by GaussView 6.0.16
#

#
#

@<TRIPOS>MOLECULE
Molecule Name
76 79
SMALL
NO_CHARGES


@<TRIPOS>ATOM
1 Ir1    -0.0301    -0.3041     0.3168 Ir
2 H2    -0.0052     1.2416     1.1555 H
3 P3     2.2866    -0.0637     0.4632 P
4 P4    -2.3250    -0.0853     0.2368 P
5 C5    -1.4282     2.4550    -0.3768 C
6 C6     3.8315     2.0381    -0.7203 C
7 H7     4.7299     1.4950    -0.4271 H
8 C8     3.9547     3.1825    -1.5222 C
9 H9     4.9430     3.5396    -1.8165 H
10 C10     2.8010     3.8351    -1.9728 C
11 H11     2.8853     4.6985    -2.6353 H
12 C12     1.5356     3.3743    -1.5824 C
13 H13     0.6544     3.8773    -1.9774 H
14 C14     1.3757     2.2601    -0.7298 C
15 C15     2.5636     1.5746    -0.3380 C
16 C16    -2.6064     1.6854    -0.1836 C
17 C17    -3.8838     2.2590    -0.2653 C
18 H18    -4.7751     1.6454    -0.1192 H
19 C19    -4.0220     3.6330    -0.5057 C
20 H20    -5.0147     4.0831    -0.5604 H
21 C21    -2.8751     4.4251    -0.6485 C
22 H22    -2.9721     5.5010    -0.8050 H
23 C23    -1.6018     3.8413    -0.5848 C
24 H24    -0.7297     4.4889    -0.6646 H
25 C25     3.5179    -1.1824    -0.4072 C
26 H26     4.5102    -0.7384    -0.2297 H
27 C27     3.4952    -2.5962     0.1974 C
28 H28     3.7460    -2.5938     1.2680 H
29 H29     4.2362    -3.2284    -0.3162 H
30 H30     2.5082    -3.0585     0.0738 H
31 C31     3.2686    -1.2112    -1.9229 C
32 H32     4.0713    -1.7836    -2.4141 H
33 H33     3.2548    -0.2017    -2.3543 H
34 H34     2.3153    -1.7011    -2.1472 H
35 C35     2.9556     0.0491     2.2251 C
36 H36     2.8091    -0.9699     2.6205 H
37 C37     2.0997     1.0143     3.0614 C
38 H38     2.4908     1.0662     4.0895 H
39 H39     1.0532     0.6873     3.0956 H
40 H40     2.1239     2.0291     2.6365 H
41 C41     4.4450     0.4125     2.3242 C
42 H42     4.6274     1.4229     1.9321 H
43 H43     5.0909    -0.2921     1.7833 H
44 H44     4.7582     0.4049     3.3798 H
45 C45    -3.4684    -0.9570    -0.9753 C
46 H46    -4.4572    -0.5044    -0.7849 H
47 C47    -3.5775    -2.4717    -0.7407 C
48 H48    -3.9982    -2.7029     0.2471 H
49 H49    -2.6022    -2.9628    -0.8286 H
50 H50    -4.2497    -2.9082    -1.4963 H
51 C51    -3.0552    -0.6307    -2.4188 C
52 H52    -3.7982    -1.0441    -3.1188 H
53 H53    -2.0833    -1.0798    -2.6502 H
54 H54    -2.9884     0.4523    -2.5879 H
55 C55    -3.1571    -0.3353     1.9105 C
56 H56    -4.2346    -0.4774     1.7205 H
57 C57    -2.9554     0.8909     2.8156 C
58 H58    -3.3725     0.6891     3.8146 H
59 H59    -3.4398     1.7882     2.4118 H
60 H60    -1.8831     1.1068     2.9309 H
61 C61    -2.5779    -1.5928     2.5836 C
62 H62    -1.5125    -1.4314     2.8056 H
63 H63    -2.6497    -2.4874     1.9534 H
64 H64    -3.1045    -1.7913     3.5304 H
65 B65    -0.0269     1.6944    -0.2242 B
66 C66    -0.0500    -2.1752    -0.5129 C
67 C67    -0.1145    -3.2938     0.3536 C
68 C68    -0.0176    -2.4485    -1.8971 C
69 C69    -0.1576    -4.6080    -0.1368 C
70 H70    -0.1361    -3.1392     1.4357 H
71 C71    -0.0606    -3.7593    -2.3962 C
72 H72     0.0430    -1.6154    -2.6000 H
73 C73    -0.1349    -4.8495    -1.5183 C
74 H74    -0.2111    -5.4453     0.5635 H
75 H75    -0.0374    -3.9281    -3.4756 H
76 H76    -0.1721    -5.8703    -1.9026 H
@<TRIPOS>BOND
1 1 3 1
2 1 4 1
3 1 65 1
4 1 66 1
5 3 15 1
6 3 25 1
7 3 35 1
8 4 16 1
9 4 45 1
10 4 55 1
11 5 16 Ar
12 5 23 Ar
13 5 65 1
14 6 7 1
15 6 8 Ar
16 6 15 Ar
17 8 9 1
18 8 10 Ar
19 10 11 1
20 10 12 Ar
21 12 13 1
22 12 14 Ar
23 14 15 Ar
24 14 65 1
25 16 17 Ar
26 17 18 1
27 17 19 Ar
28 19 20 1
29 19 21 Ar
30 21 22 1
31 21 23 Ar
32 23 24 1
33 25 26 1
34 25 27 1
35 25 31 1
36 27 28 1
37 27 29 1
38 27 30 1
39 31 32 1
40 31 33 1
41 31 34 1
42 35 36 1
43 35 37 1
44 35 41 1
45 37 38 1
46 37 39 1
47 37 40 1
48 41 42 1
49 41 43 1
50 41 44 1
51 45 46 1
52 45 47 1
53 45 51 1
54 47 48 1
55 47 49 1
56 47 50 1
57 51 52 1
58 51 53 1
59 51 54 1
60 55 56 1
61 55 57 1
62 55 61 1
63 57 58 1
64 57 59 1
65 57 60 1
66 61 62 1
67 61 63 1
68 61 64 1
69 66 67 Ar
70 66 68 Ar
71 67 69 Ar
72 67 70 1
73 68 71 Ar
74 68 72 1
75 69 73 Ar
76 69 74 1
77 71 73 Ar
78 71 75 1
79 73 76 1
