# Supplementary material for: C–H Activation of Pyridines by Boryl Pincer Complexes: Elucidation of Boryl-Directed C–H Oxidative Addition to Ir and Discovery of Transition Metal-Assisted Reductive Elimination from Boron at Rh
Source: J Am Chem Soc. 2024 Oct 30;146(45):31281–94. doi: 10.1021/jacs.4c12143 (PMC11565645; doi:10.1021/jacs.4c12143)
Supplement: Supplementary file 2 — ja4c12143_si_002.zip [file ja4c12143_si_002.zip › 18.mol2]

# silses optimization
# Created by GaussView 6.0.16
#

#
#

@<TRIPOS>MOLECULE
Molecule Name
77 81
SMALL
NO_CHARGES


@<TRIPOS>ATOM
1 Ir1     0.0969    -0.8151    -0.0956 Ir
2 N2     2.3998    -2.2179    -1.3658 N
3 H3    -0.7656    -1.5174    -1.2851 H
4 B4    -0.4252     1.0411    -0.9367 B
5 C5     0.5393    -2.5068     0.8079 C
6 P6     1.6227     0.5597     1.1359 P
7 P7    -2.2190    -0.5003     0.5215 P
8 C8     1.5490    -1.1815    -1.5553 C
9 O9     0.8265    -3.4837     1.3730 O
10 C10     3.3063    -2.5166    -2.3167 C
11 H11     3.9661    -3.3603    -2.0909 H
12 C12     1.6034    -0.4428    -2.7645 C
13 H13     0.9092     0.3814    -2.9291 H
14 C14     2.5448    -0.7577    -3.7454 C
15 H15     2.5887    -0.1810    -4.6720 H
16 C16     3.4320    -1.8204    -3.5216 C
17 H17     4.1890    -2.1008    -4.2551 H
18 C18     0.3805     2.3522    -0.5585 C
19 C19     1.3586     2.2547     0.4670 C
20 C20     2.0829     3.3793     0.8921 C
21 H21     2.8386     3.2859     1.6741 H
22 C22     0.1430     3.6312    -1.1105 C
23 H23    -0.6350     3.7508    -1.8644 H
24 C24     0.8690     4.7547    -0.6966 C
25 H25     0.6714     5.7303    -1.1444 H
26 C26     1.8426     4.6294     0.3058 C
27 H27     2.4071     5.5035     0.6351 H
28 C28    -2.8349     0.4054    -0.9721 C
29 C29    -1.8209     1.1206    -1.6641 C
30 C30    -4.1736     0.4595    -1.3824 C
31 H31    -4.9493    -0.0636    -0.8199 H
32 C32    -4.5150     1.1599    -2.5498 C
33 H33    -5.5507     1.1756    -2.8931 H
34 C34    -3.5196     1.8244    -3.2812 C
35 H35    -3.7819     2.3515    -4.2003 H
36 C36     4.0161     0.7426    -0.4785 C
37 H37     5.1133     0.8319    -0.4338 H
38 H38     3.6122     1.7002    -0.8303 H
39 H39     3.7726    -0.0252    -1.2156 H
40 C40     3.4974     0.3743     0.9198 C
41 H41     3.9006     1.1201     1.6274 H
42 C42    -2.1928     1.8262    -2.8271 C
43 H43    -1.4342     2.3595    -3.4038 H
44 C44     3.9764    -1.0222     1.3477 C
45 H45     3.7652    -1.2271     2.4056 H
46 H46     5.0668    -1.0945     1.2089 H
47 H47     3.5006    -1.7958     0.7313 H
48 C48     1.5645     0.6828     3.0358 C
49 H49     2.5982     0.9120     3.3419 H
50 C50     0.6505     1.7931     3.5701 C
51 H51    -0.3933     1.6123     3.2951 H
52 H52     0.9292     2.7847     3.1939 H
53 H53     0.7037     1.8144     4.6701 H
54 C54     1.1693    -0.6802     3.6283 C
55 H55     1.1681    -0.6261     4.7282 H
56 H56     1.8508    -1.4843     3.3263 H
57 H57     0.1652    -0.9688     3.2919 H
58 C58    -3.3115    -2.7942    -0.7641 C
59 H59    -3.9813    -3.6653    -0.6903 H
60 H60    -2.3112    -3.1536    -1.0390 H
61 H61    -3.6723    -2.1481    -1.5733 H
62 C62    -2.7788    -3.0382     1.6820 C
63 H63    -2.6545    -2.5631     2.6620 H
64 H64    -1.8156    -3.4780     1.4002 H
65 H65    -3.5025    -3.8605     1.7931 H
66 C66    -3.0320     0.6046     1.8380 C
67 H67    -4.1082     0.5583     1.5991 H
68 C68    -2.8356     0.1049     3.2764 C
69 H69    -1.7809    -0.1017     3.4961 H
70 H70    -3.4072    -0.8117     3.4687 H
71 H71    -3.1831     0.8669     3.9914 H
72 C72    -2.5689     2.0588     1.6454 C
73 H73    -2.9457     2.6870     2.4672 H
74 H74    -2.9378     2.4712     0.6987 H
75 H75    -1.4755     2.1417     1.6301 H
76 C76    -3.2666    -2.0690     0.5910 C
77 H77    -4.2829    -1.7239     0.8481 H
@<TRIPOS>BOND
1 1 3 1
2 1 4 1
3 1 5 1
4 1 6 1
5 1 7 1
6 1 8 1
7 2 8 Ar
8 2 10 Ar
9 4 18 1
10 4 29 1
11 5 9 2
12 6 19 1
13 6 40 1
14 6 48 1
15 7 28 1
16 7 66 1
17 7 76 1
18 8 12 Ar
19 10 11 1
20 10 16 Ar
21 12 13 1
22 12 14 Ar
23 14 15 1
24 14 16 Ar
25 16 17 1
26 18 19 Ar
27 18 22 Ar
28 19 20 Ar
29 20 21 1
30 20 26 Ar
31 22 23 1
32 22 24 Ar
33 24 25 1
34 24 26 Ar
35 26 27 1
36 28 29 Ar
37 28 30 Ar
38 29 42 Ar
39 30 31 1
40 30 32 Ar
41 32 33 1
42 32 34 Ar
43 34 35 1
44 34 42 Ar
45 36 37 1
46 36 38 1
47 36 39 1
48 36 40 1
49 40 41 1
50 40 44 1
51 42 43 1
52 44 45 1
53 44 46 1
54 44 47 1
55 48 49 1
56 48 50 1
57 48 54 1
58 50 51 1
59 50 52 1
60 50 53 1
61 54 55 1
62 54 56 1
63 54 57 1
64 58 59 1
65 58 60 1
66 58 61 1
67 58 76 1
68 62 63 1
69 62 64 1
70 62 65 1
71 62 76 1
72 66 67 1
73 66 68 1
74 66 72 1
75 68 69 1
76 68 70 1
77 68 71 1
78 72 73 1
79 72 74 1
80 72 75 1
81 76 77 1
