# Supplementary material for: C–H Activation of Pyridines by Boryl Pincer Complexes: Elucidation of Boryl-Directed C–H Oxidative Addition to Ir and Discovery of Transition Metal-Assisted Reductive Elimination from Boron at Rh
Source: J Am Chem Soc. 2024 Oct 30;146(45):31281–94. doi: 10.1021/jacs.4c12143 (PMC11565645; doi:10.1021/jacs.4c12143)
Supplement: Supplementary file 2 — ja4c12143_si_002.zip [file ja4c12143_si_002.zip › 19.mol2]

# silses optimization
# Created by GaussView 6.0.16
#

#
#

@<TRIPOS>MOLECULE
Molecule Name
77 80
SMALL
NO_CHARGES


@<TRIPOS>ATOM
1 Ir1     0.0298    -0.5949    -0.8764 Ir
2 N2     1.1119     0.9332    -1.9260 N
3 H3    -1.0754    -0.1667    -1.9945 H
4 B4    -0.1426     1.5346     0.0007 B
5 C5     0.3942    -2.2610    -1.7912 C
6 P6     1.7673    -0.7318     0.7744 P
7 P7    -2.0272    -0.7232     0.1683 P
8 C8     0.7650     2.0602    -1.2338 C
9 O9     0.6373    -3.2596    -2.3547 O
10 C10     1.8113     0.9728    -3.0739 C
11 H11     2.0089     0.0171    -3.5585 H
12 C12     1.2119     3.3029    -1.7089 C
13 H13     0.9665     4.2070    -1.1512 H
14 C14     1.9626     3.3701    -2.8895 C
15 H15     2.3120     4.3320    -3.2689 H
16 C16     2.2594     2.1906    -3.5906 C
17 H17     2.8322     2.2100    -4.5173 H
18 C18     0.6332     1.6890     1.4235 C
19 C19     1.5708     0.7228     1.8697 C
20 C20     2.3459     0.9234     3.0279 C
21 H21     3.0985     0.1881     3.3201 H
22 C22     0.4605     2.8258     2.2435 C
23 H23    -0.2773     3.5769     1.9556 H
24 C24     1.1925     3.0105     3.4233 C
25 H25     1.0217     3.8973     4.0376 H
26 C26     2.1526     2.0644     3.8141 C
27 H27     2.7376     2.2110     4.7236 H
28 C28    -2.6641     1.0109     0.2226 C
29 C29    -1.6808     2.0108     0.0445 C
30 C30    -4.0139     1.3327     0.4455 C
31 H31    -4.7546     0.5454     0.6017 H
32 C32    -4.4224     2.6730     0.4329 C
33 H33    -5.4733     2.9268     0.5824 H
34 C34    -3.4745     3.6819     0.2063 C
35 H35    -3.7898     4.7270     0.1764 H
36 C36     3.9181     0.9521    -0.2054 C
37 H37     5.0118     1.0312    -0.3127 H
38 H38     3.5974     1.6707     0.5578 H
39 H39     3.4714     1.2426    -1.1602 H
40 C40     3.5621    -0.4928     0.1787 C
41 H41     4.1608    -0.7456     1.0705 H
42 C42    -2.1241     3.3499     0.0242 C
43 H43    -1.3999     4.1518    -0.1395 H
44 C44     3.9197    -1.4736    -0.9475 C
45 H45     3.8356    -2.5212    -0.6315 H
46 H46     4.9565    -1.3073    -1.2798 H
47 H47     3.2571    -1.3296    -1.8111 H
48 C48     2.0399    -2.2897     1.8423 C
49 H49     3.1275    -2.3179     2.0179 H
50 C50     1.3465    -2.2910     3.2127 C
51 H51     0.2604    -2.3623     3.1103 H
52 H52     1.5686    -1.3964     3.8048 H
53 H53     1.6822    -3.1721     3.7823 H
54 C54     1.6443    -3.5456     1.0473 C
55 H55     1.8387    -4.4466     1.6500 H
56 H56     2.1941    -3.6420     0.1040 H
57 H57     0.5769    -3.5199     0.7932 H
58 C58    -3.8136    -0.9186    -2.0630 C
59 H59    -4.5920    -1.5083    -2.5726 H
60 H60    -2.9813    -0.7788    -2.7667 H
61 H61    -4.2260     0.0687    -1.8257 H
62 C62    -2.8534    -3.0787    -1.2120 C
63 H63    -2.3947    -3.6329    -0.3848 H
64 H64    -2.1090    -3.0068    -2.0131 H
65 H65    -3.7029    -3.6685    -1.5906 H
66 C66    -2.4351    -1.2471     1.9368 C
67 H67    -3.5110    -1.0148     2.0170 H
68 C68    -2.2536    -2.7496     2.1953 C
69 H69    -1.2728    -3.1065     1.8572 H
70 H70    -3.0208    -3.3426     1.6807 H
71 H71    -2.3361    -2.9625     3.2725 H
72 C72    -1.6932    -0.3553     2.9420 C
73 H73    -1.9355    -0.6659     3.9704 H
74 H74    -1.9781     0.6966     2.8199 H
75 H75    -0.6086    -0.4078     2.8145 H
76 C76    -3.3377    -1.6745    -0.8123 C
77 H77    -4.1878    -1.7738    -0.1158 H
@<TRIPOS>BOND
1 1 3 1
2 1 5 1
3 1 6 1
4 1 7 1
5 2 8 Ar
6 2 10 Ar
7 4 8 1
8 4 18 1
9 4 29 1
10 5 9 2
11 6 19 1
12 6 40 1
13 6 48 1
14 7 28 1
15 7 66 1
16 7 76 1
17 8 12 Ar
18 10 11 1
19 10 16 Ar
20 12 13 1
21 12 14 Ar
22 14 15 1
23 14 16 Ar
24 16 17 1
25 18 19 Ar
26 18 22 Ar
27 19 20 Ar
28 20 21 1
29 20 26 Ar
30 22 23 1
31 22 24 Ar
32 24 25 1
33 24 26 Ar
34 26 27 1
35 28 29 Ar
36 28 30 Ar
37 29 42 Ar
38 30 31 1
39 30 32 Ar
40 32 33 1
41 32 34 Ar
42 34 35 1
43 34 42 Ar
44 36 37 1
45 36 38 1
46 36 39 1
47 36 40 1
48 40 41 1
49 40 44 1
50 42 43 1
51 44 45 1
52 44 46 1
53 44 47 1
54 48 49 1
55 48 50 1
56 48 54 1
57 50 51 1
58 50 52 1
59 50 53 1
60 54 55 1
61 54 56 1
62 54 57 1
63 58 59 1
64 58 60 1
65 58 61 1
66 58 76 1
67 62 63 1
68 62 64 1
69 62 65 1
70 62 76 1
71 66 67 1
72 66 68 1
73 66 72 1
74 68 69 1
75 68 70 1
76 68 71 1
77 72 73 1
78 72 74 1
79 72 75 1
80 76 77 1
