# Supplementary material for: C–H Activation of Pyridines by Boryl Pincer Complexes: Elucidation of Boryl-Directed C–H Oxidative Addition to Ir and Discovery of Transition Metal-Assisted Reductive Elimination from Boron at Rh
Source: J Am Chem Soc. 2024 Oct 30;146(45):31281–94. doi: 10.1021/jacs.4c12143 (PMC11565645; doi:10.1021/jacs.4c12143)
Supplement: Supplementary file 2 — ja4c12143_si_002.zip [file ja4c12143_si_002.zip › 21.mol2]

# silses optimization
# Created by GaussView 6.0.16
#

#
#

@<TRIPOS>MOLECULE
Molecule Name
77 80
SMALL
NO_CHARGES


@<TRIPOS>ATOM
1 Ir1    -0.0321    -0.5106     0.4924 Ir
2 N2     0.4646    -2.4943    -1.7392 N
3 H3    -0.2943     0.0619     2.0425 H
4 B4    -0.1050     1.5106    -0.1168 B
5 C5     0.0002    -2.3564     1.1709 C
6 P6     2.2086     0.0210     0.7928 P
7 P7    -2.3322    -0.3335     0.2193 P
8 C8     0.3212    -1.1532    -1.5245 C
9 O9    -0.0060    -3.4224     1.6379 O
10 C10     0.7049    -2.9519    -2.9827 C
11 H11     0.8081    -4.0385    -3.0728 H
12 C12     0.4236    -0.2740    -2.6339 C
13 H13     0.3118     0.7988    -2.4843 H
14 C14     0.6747    -0.7562    -3.9211 C
15 H15     0.7530    -0.0651    -4.7639 H
16 C16     0.8240    -2.1363    -4.1120 C
17 H17     1.0230    -2.5641    -5.0955 H
18 C18     1.2523     2.2481    -0.4937 C
19 C19     2.4494     1.6441    -0.0287 C
20 C20     3.7029     2.2452    -0.2143 C
21 H21     4.6054     1.7767     0.1828 H
22 C22     1.3908     3.4289    -1.2604 C
23 H23     0.5087     3.8847    -1.7093 H
24 C24     2.6432     4.0118    -1.4927 C
25 H25     2.7201     4.9172    -2.0974 H
26 C26     3.8000     3.4373    -0.9450 C
27 H27     4.7743     3.9011    -1.1076 H
28 C28    -2.6520     1.3996    -0.2932 C
29 C29    -1.5082     2.2386    -0.2559 C
30 C30    -3.9388     1.9090    -0.5235 C
31 H31    -4.8003     1.2397    -0.5604 H
32 C32    -4.1220     3.2908    -0.6667 C
33 H33    -5.1208     3.6952    -0.8395 H
34 C34    -3.0214     4.1535    -0.5486 C
35 H35    -3.1678     5.2331    -0.6137 H
36 C36     3.8081    -0.8983    -1.3985 C
37 H37     4.6205    -1.5685    -1.7204 H
38 H38     4.0962     0.1307    -1.6429 H
39 H39     2.9144    -1.1477    -1.9796 H
40 C40     3.5602    -1.1042     0.1066 C
41 H41     4.4741    -0.8260     0.6606 H
42 C42    -1.7365     3.6315    -0.3514 C
43 H43    -0.9000     4.3215    -0.2445 H
44 C44     3.2315    -2.5838     0.3779 C
45 H45     3.0242    -2.7925     1.4340 H
46 H46     4.0872    -3.2062     0.0726 H
47 H47     2.3557    -2.8893    -0.2085 H
48 C48     2.7760     0.3779     2.5547 C
49 H49     3.8558     0.5902     2.4664 H
50 C50     2.0728     1.6260     3.1106 C
51 H51     0.9863     1.4690     3.1484 H
52 H52     2.2699     2.5143     2.4967 H
53 H53     2.4305     1.8255     4.1325 H
54 C54     2.5690    -0.8277     3.4834 C
55 H55     2.8562    -0.5593     4.5118 H
56 H56     3.1726    -1.6940     3.1847 H
57 H57     1.5116    -1.1264     3.4899 H
58 C58    -3.0949    -0.9485    -2.4434 C
59 H59    -3.7124    -1.5723    -3.1083 H
60 H60    -2.0502    -1.0473    -2.7580 H
61 H61    -3.3949     0.0986    -2.5787 H
62 C62    -2.8702    -2.9003    -0.8522 C
63 H63    -3.0674    -3.3005     0.1496 H
64 H64    -1.8021    -3.0294    -1.0678 H
65 H65    -3.4443    -3.5051    -1.5717 H
66 C66    -3.3650    -0.4171     1.8035 C
67 H67    -4.4127    -0.4155     1.4564 H
68 C68    -3.0968    -1.6988     2.6058 C
69 H69    -2.0544    -1.7183     2.9489 H
70 H70    -3.2846    -2.6126     2.0298 H
71 H71    -3.7493    -1.7208     3.4924 H
72 C72    -3.1351     0.8176     2.6907 C
73 H73    -3.7236     0.7158     3.6157 H
74 H74    -3.4329     1.7484     2.1938 H
75 H75    -2.0742     0.8975     2.9652 H
76 C76    -3.2778    -1.4227    -0.9913 C
77 H77    -4.3408    -1.3115    -0.7136 H
@<TRIPOS>BOND
1 1 4 1
2 1 5 1
3 1 6 1
4 1 7 1
5 1 8 1
6 2 8 Ar
7 2 10 Ar
8 4 18 1
9 4 29 1
10 5 9 2
11 6 19 1
12 6 40 1
13 6 48 1
14 7 28 1
15 7 66 1
16 7 76 1
17 8 12 Ar
18 10 11 1
19 10 16 Ar
20 12 13 1
21 12 14 Ar
22 14 15 1
23 14 16 Ar
24 16 17 1
25 18 19 Ar
26 18 22 Ar
27 19 20 Ar
28 20 21 1
29 20 26 Ar
30 22 23 1
31 22 24 Ar
32 24 25 1
33 24 26 Ar
34 26 27 1
35 28 29 Ar
36 28 30 Ar
37 29 42 Ar
38 30 31 1
39 30 32 Ar
40 32 33 1
41 32 34 Ar
42 34 35 1
43 34 42 Ar
44 36 37 1
45 36 38 1
46 36 39 1
47 36 40 1
48 40 41 1
49 40 44 1
50 42 43 1
51 44 45 1
52 44 46 1
53 44 47 1
54 48 49 1
55 48 50 1
56 48 54 1
57 50 51 1
58 50 52 1
59 50 53 1
60 54 55 1
61 54 56 1
62 54 57 1
63 58 59 1
64 58 60 1
65 58 61 1
66 58 76 1
67 62 63 1
68 62 64 1
69 62 65 1
70 62 76 1
71 66 67 1
72 66 68 1
73 66 72 1
74 68 69 1
75 68 70 1
76 68 71 1
77 72 73 1
78 72 74 1
79 72 75 1
80 76 77 1
