# Supplementary material for: C–H Activation of Pyridines by Boryl Pincer Complexes: Elucidation of Boryl-Directed C–H Oxidative Addition to Ir and Discovery of Transition Metal-Assisted Reductive Elimination from Boron at Rh
Source: J Am Chem Soc. 2024 Oct 30;146(45):31281–94. doi: 10.1021/jacs.4c12143 (PMC11565645; doi:10.1021/jacs.4c12143)
Supplement: Supplementary file 2 — ja4c12143_si_002.zip [file ja4c12143_si_002.zip › 3.mol2]

# silses optimization
# Created by GaussView 6.0.16
#

#
#

@<TRIPOS>MOLECULE
Molecule Name
78 80
SMALL
NO_CHARGES


@<TRIPOS>ATOM
1 Ir1     0.4767    -0.9705    -0.4653 Ir
2 H2    -0.1786     0.6241    -0.6901 H
3 P3    -1.7603    -1.5394    -0.1493 P
4 P4     2.4751     0.0999    -0.0296 P
5 C5    -1.4987     2.3760    -0.5926 C
6 O6     1.6712    -3.6593    -1.0873 O
7 C7     1.1996    -2.6240    -0.7830 C
8 C8    -2.8390     2.6463    -0.2517 C
9 H9    -3.2537     2.2201     0.6629 H
10 C10    -3.6561     3.4499    -1.0627 C
11 H11    -4.6919     3.6393    -0.7724 H
12 C12    -3.1469     4.0034    -2.2438 C
13 H13    -3.7815     4.6213    -2.8818 H
14 C14    -1.8104     3.7598    -2.5986 C
15 H15    -1.4015     4.1905    -3.5152 H
16 C16    -1.0038     2.9643    -1.7776 C
17 H17     0.0348     2.7804    -2.0625 H
18 C18     0.8110     2.2567     0.7480 C
19 C19    -3.0641    -0.8834     2.2825 C
20 H20    -3.6663    -1.7777     2.1228 H
21 C21    -3.2143    -0.1726     3.4786 C
22 H22    -3.9364    -0.5062     4.2255 H
23 C23    -2.4121     0.9515     3.7109 C
24 H24    -2.4965     1.5005     4.6508 H
25 C25    -1.5076     1.3780     2.7304 C
26 H26    -0.9065     2.2683     2.9192 H
27 C27    -1.3554     0.7083     1.4976 C
28 C28    -2.1351    -0.4695     1.3083 C
29 C29     2.1372     1.7767     0.6482 C
30 C30     3.2346     2.5710     1.0455 C
31 H31     4.2535     2.1945     0.9355 H
32 C32     3.0361     3.8552     1.5584 C
33 H33     3.8904     4.4640     1.8585 H
34 C34     1.7296     4.3549     1.6632 C
35 H35     1.5579     5.3618     2.0485 H
36 C36     0.6487     3.5699     1.2505 C
37 H37    -0.3583     3.9883     1.2938 H
38 C38    -2.1049    -3.2875     0.4475 C
39 H39    -3.1676    -3.3103     0.7411 H
40 C40    -1.8947    -4.3228    -0.6717 C
41 H41    -2.5598    -4.1620    -1.5304 H
42 H42    -2.1022    -5.3295    -0.2781 H
43 H43    -0.8596    -4.3133    -1.0337 H
44 C44    -1.2340    -3.6253     1.6691 C
45 H45    -1.4885    -4.6303     2.0393 H
46 H46    -1.3731    -2.9082     2.4870 H
47 H47    -0.1707    -3.6213     1.3944 H
48 C48    -3.0617    -1.2647    -1.4880 C
49 H49    -3.2069    -2.2664    -1.9206 H
50 C50    -2.5377    -0.3394    -2.5963 C
51 H51    -3.2607    -0.3106    -3.4266 H
52 H52    -1.5707    -0.6918    -2.9816 H
53 H53    -2.4011     0.6830    -2.2293 H
54 C54    -4.4009    -0.7808    -0.9127 C
55 H55    -4.2949     0.2192    -0.4739 H
56 H56    -4.7906    -1.4565    -0.1380 H
57 H57    -5.1491    -0.7226    -1.7184 H
58 C58     3.4654    -0.6633     1.3730 C
59 H59     4.2153     0.0963     1.6466 H
60 C60     4.1983    -1.9591     1.0024 C
61 H61     4.9646    -1.7946     0.2333 H
62 H62     3.5032    -2.7277     0.6415 H
63 H63     4.7041    -2.3595     1.8947 H
64 C64     2.5130    -0.8696     2.5646 C
65 H65     3.0772    -1.2380     3.4353 H
66 H66     1.7354    -1.6035     2.3099 H
67 H67     2.0082     0.0641     2.8465 H
68 C68     3.6486     0.3895    -1.4690 C
69 H69     4.6309     0.6528    -1.0410 H
70 C70     3.1278     1.5587    -2.3233 C
71 H71     3.7715     1.6899    -3.2066 H
72 H72     3.1050     2.5020    -1.7645 H
73 H73     2.1075     1.3447    -2.6759 H
74 C74     3.7787    -0.8783    -2.3311 C
75 H75     2.8072    -1.1240    -2.7822 H
76 H76     4.1103    -1.7545    -1.7622 H
77 H77     4.5028    -0.7028    -3.1417 H
78 B78    -0.5233     1.4455     0.3175 B
@<TRIPOS>BOND
1 1 3 1
2 1 4 1
3 1 7 1
4 3 28 1
5 3 38 1
6 3 48 1
7 4 29 1
8 4 58 1
9 4 68 1
10 5 8 Ar
11 5 16 Ar
12 5 78 1
13 6 7 2
14 8 9 1
15 8 10 Ar
16 10 11 1
17 10 12 Ar
18 12 13 1
19 12 14 Ar
20 14 15 1
21 14 16 Ar
22 16 17 1
23 18 29 Ar
24 18 36 Ar
25 18 78 1
26 19 20 1
27 19 21 Ar
28 19 28 Ar
29 21 22 1
30 21 23 Ar
31 23 24 1
32 23 25 Ar
33 25 26 1
34 25 27 Ar
35 27 28 Ar
36 27 78 1
37 29 30 Ar
38 30 31 1
39 30 32 Ar
40 32 33 1
41 32 34 Ar
42 34 35 1
43 34 36 Ar
44 36 37 1
45 38 39 1
46 38 40 1
47 38 44 1
48 40 41 1
49 40 42 1
50 40 43 1
51 44 45 1
52 44 46 1
53 44 47 1
54 48 49 1
55 48 50 1
56 48 54 1
57 50 51 1
58 50 52 1
59 50 53 1
60 54 55 1
61 54 56 1
62 54 57 1
63 58 59 1
64 58 60 1
65 58 64 1
66 60 61 1
67 60 62 1
68 60 63 1
69 64 65 1
70 64 66 1
71 64 67 1
72 68 69 1
73 68 70 1
74 68 74 1
75 70 71 1
76 70 72 1
77 70 73 1
78 74 75 1
79 74 76 1
80 74 77 1
