# Supplementary material for: C–H Activation of Pyridines by Boryl Pincer Complexes: Elucidation of Boryl-Directed C–H Oxidative Addition to Ir and Discovery of Transition Metal-Assisted Reductive Elimination from Boron at Rh
Source: J Am Chem Soc. 2024 Oct 30;146(45):31281–94. doi: 10.1021/jacs.4c12143 (PMC11565645; doi:10.1021/jacs.4c12143)
Supplement: Supplementary file 2 — ja4c12143_si_002.zip [file ja4c12143_si_002.zip › 3-Rh.mol2]

# silses optimization
# Created by GaussView 6.0.16
#

#
#

@<TRIPOS>MOLECULE
Molecule Name
78 80
SMALL
NO_CHARGES


@<TRIPOS>ATOM
1 H1    -0.0993     0.5354    -0.6891 H
2 P2    -1.7985    -1.5499    -0.2207 P
3 P3     2.5195    -0.1329    -0.0947 P
4 C4    -1.3314     2.3756    -0.5817 C
5 O5     1.5123    -3.8208    -1.2330 O
6 C6     1.0988    -2.7771    -0.8932 C
7 C7    -2.6509     2.7180    -0.2235 C
8 H8    -3.0834     2.2966     0.6852 H
9 C9    -3.4251     3.5874    -1.0083 C
10 H10    -4.4455     3.8314    -0.7041 H
11 C11    -2.8931     4.1373    -2.1811 C
12 H12    -3.4947     4.8066    -2.7990 H
13 C13    -1.5761     3.8231    -2.5531 C
14 H14    -1.1489     4.2508    -3.4628 H
15 C15    -0.8125     2.9617    -1.7579 C
16 H16     0.2116     2.7243    -2.0558 H
17 C17     0.9737     2.0913     0.7448 C
18 C18    -3.0321    -0.8876     2.2450 C
19 H19    -3.6722    -1.7534     2.0769 H
20 C20    -3.1447    -0.1912     3.4533 C
21 H21    -3.8723    -0.5093     4.2017 H
22 C22    -2.2994     0.8990     3.6944 C
23 H23    -2.3548     1.4369     4.6429 H
24 C24    -1.3889     1.3056     2.7112 C
25 H25    -0.7537     2.1702     2.9076 H
26 C26    -1.2692     0.6484     1.4675 C
27 C27    -2.0956    -0.4952     1.2678 C
28 C28     2.2709     1.5377     0.6395 C
29 C29     3.4107     2.2576     1.0606 C
30 H30     4.4071     1.8265     0.9442 H
31 C31     3.2847     3.5392     1.6018 C
32 H32     4.1715     4.0905     1.9186 H
33 C33     2.0090     4.1119     1.7117 C
34 H34     1.8940     5.1184     2.1186 H
35 C35     0.8867     3.4005     1.2768 C
36 H36    -0.0944     3.8761     1.3256 H
37 C37    -2.2531    -3.2887     0.3322 C
38 H38    -3.3137    -3.2558     0.6326 H
39 C39    -2.1128    -4.3029    -0.8165 C
40 H40    -2.7674    -4.0750    -1.6682 H
41 H41    -2.3835    -5.3055    -0.4516 H
42 H42    -1.0796    -4.3487    -1.1823 H
43 C43    -1.3971    -3.7160     1.5361 C
44 H44    -1.7070    -4.7157     1.8775 H
45 H45    -1.4880    -3.0182     2.3773 H
46 H46    -0.3369    -3.7671     1.2531 H
47 C47    -3.0972    -1.1573    -1.5338 C
48 H48    -3.3218    -2.1375    -1.9815 H
49 C49    -2.5218    -0.2524    -2.6334 C
50 H50    -3.2580    -0.1407    -3.4451 H
51 H51    -1.5986    -0.6769    -3.0527 H
52 H52    -2.2892     0.7450    -2.2464 H
53 C53    -4.3899    -0.5881    -0.9307 C
54 H54    -4.2080     0.3962    -0.4820 H
55 H55    -4.8131    -1.2453    -0.1577 H
56 H56    -5.1445    -0.4677    -1.7237 H
57 C57     3.4975    -0.9874     1.2640 C
58 H58     4.2694    -0.2640     1.5718 H
59 C59     4.1933    -2.2832     0.8285 C
60 H60     4.9600    -2.1026     0.0632 H
61 H61     3.4763    -3.0154     0.4356 H
62 H62     4.6924    -2.7393     1.6976 H
63 C63     2.5443    -1.2234     2.4493 C
64 H64     3.1016    -1.6402     3.3026 H
65 H65     1.7507    -1.9310     2.1693 H
66 H66     2.0611    -0.2913     2.7717 H
67 C67     3.6864     0.1494    -1.5420 C
68 H68     4.6878     0.3429    -1.1205 H
69 C69     3.2218     1.3773    -2.3446 C
70 H70     3.8620     1.5068    -3.2307 H
71 H71     3.2575     2.2978    -1.7499 H
72 H72     2.1874     1.2355    -2.6924 H
73 C73     3.7366    -1.0902    -2.4520 C
74 H74     2.7480    -1.2665    -2.8990 H
75 H75     4.0269    -2.0035    -1.9198 H
76 H76     4.4590    -0.9246    -3.2663 H
77 B77    -0.4054     1.3649     0.2936 B
78 Rh78     0.4639    -1.0887    -0.5303 Rh
@<TRIPOS>BOND
1 2 27 1
2 2 37 1
3 2 47 1
4 2 78 1
5 3 28 1
6 3 57 1
7 3 67 1
8 3 78 1
9 4 7 Ar
10 4 15 Ar
11 4 77 1
12 5 6 2
13 6 78 1
14 7 8 1
15 7 9 Ar
16 9 10 1
17 9 11 Ar
18 11 12 1
19 11 13 Ar
20 13 14 1
21 13 15 Ar
22 15 16 1
23 17 28 Ar
24 17 35 Ar
25 17 77 1
26 18 19 1
27 18 20 Ar
28 18 27 Ar
29 20 21 1
30 20 22 Ar
31 22 23 1
32 22 24 Ar
33 24 25 1
34 24 26 Ar
35 26 27 Ar
36 26 77 1
37 28 29 Ar
38 29 30 1
39 29 31 Ar
40 31 32 1
41 31 33 Ar
42 33 34 1
43 33 35 Ar
44 35 36 1
45 37 38 1
46 37 39 1
47 37 43 1
48 39 40 1
49 39 41 1
50 39 42 1
51 43 44 1
52 43 45 1
53 43 46 1
54 47 48 1
55 47 49 1
56 47 53 1
57 49 50 1
58 49 51 1
59 49 52 1
60 53 54 1
61 53 55 1
62 53 56 1
63 57 58 1
64 57 59 1
65 57 63 1
66 59 60 1
67 59 61 1
68 59 62 1
69 63 64 1
70 63 65 1
71 63 66 1
72 67 68 1
73 67 69 1
74 67 73 1
75 69 70 1
76 69 71 1
77 69 72 1
78 73 74 1
79 73 75 1
80 73 76 1
