# Supplementary material for: C–H Activation of Pyridines by Boryl Pincer Complexes: Elucidation of Boryl-Directed C–H Oxidative Addition to Ir and Discovery of Transition Metal-Assisted Reductive Elimination from Boron at Rh
Source: J Am Chem Soc. 2024 Oct 30;146(45):31281–94. doi: 10.1021/jacs.4c12143 (PMC11565645; doi:10.1021/jacs.4c12143)
Supplement: Supplementary file 2 — ja4c12143_si_002.zip [file ja4c12143_si_002.zip › 4.mol2]

# silses optimization
# Created by GaussView 6.0.16
#

#
#

@<TRIPOS>MOLECULE
Molecule Name
66 69
SMALL
NO_CHARGES


@<TRIPOS>ATOM
1 B1     0.0002     1.3230    -0.0902 B
2 C2     0.0901    -2.6189    -0.5805 C
3 P3     2.2395    -0.3264     0.3752 P
4 P4    -2.2475    -0.4101    -0.1837 P
5 O5     0.1878    -3.6428    -1.1510 O
6 C6     1.3164     2.0626    -0.5541 C
7 C7     2.5277     1.3553    -0.3244 C
8 C8     3.7743     1.9183    -0.6299 C
9 H9     4.6990     1.3751    -0.4278 H
10 C10     1.4083     3.3372    -1.1560 C
11 H11     0.4943     3.8901    -1.3793 H
12 C12     2.6494     3.8915    -1.4974 C
13 H13     2.6991     4.8710    -1.9769 H
14 C14     3.8331     3.1903    -1.2203 C
15 H15     4.8002     3.6279    -1.4742 H
16 C16    -2.5203     1.3643     0.2368 C
17 C17    -1.3183     2.1196     0.2623 C
18 C18    -3.7637     1.9510     0.5080 C
19 H19    -4.6819     1.3626     0.4570 H
20 C20    -3.8252     3.3055     0.8697 C
21 H21    -4.7876     3.7639     1.1041 H
22 C22    -2.6468     4.0645     0.9461 C
23 H23    -2.6960     5.1127     1.2473 H
24 C24     3.3728    -1.4218    -1.9241 C
25 H25     4.1896    -1.9833    -2.4037 H
26 H26     3.3331    -0.4196    -2.3716 H
27 H27     2.4259    -1.9308    -2.1490 H
28 C28     3.6010    -1.3564    -0.4049 C
29 H29     4.5464    -0.8244    -0.2034 H
30 C30    -1.4122     3.4807     0.6322 C
31 H31    -0.5035     4.0811     0.6977 H
32 C32     3.6932    -2.7599     0.2120 C
33 H33     3.9977    -2.7261     1.2665 H
34 H34     4.4414    -3.3562    -0.3329 H
35 H35     2.7315    -3.2859     0.1440 H
36 C36     2.7030    -0.1974     2.1998 C
37 H37     3.7997    -0.3032     2.2610 H
38 C38     2.2946     1.1726     2.7651 C
39 H39     1.2137     1.3336     2.6370 H
40 H40     2.8206     1.9975     2.2680 H
41 H41     2.5195     1.2135     3.8422 H
42 C42     2.0206    -1.3278     2.9904 C
43 H43     2.2955    -1.2644     4.0552 H
44 H44     2.2920    -2.3253     2.6236 H
45 H45     0.9284    -1.2312     2.9015 H
46 C46    -2.7447     0.6208    -2.7519 C
47 H47    -3.1591     0.4718    -3.7610 H
48 H48    -1.6555     0.7462    -2.8465 H
49 H49    -3.1595     1.5488    -2.3393 H
50 C50    -2.5993    -1.8871    -2.5758 C
51 H51    -2.7532    -2.7890    -1.9722 H
52 H52    -1.5267    -1.8207    -2.8015 H
53 H53    -3.1464    -2.0111    -3.5236 H
54 C54    -3.3609    -1.3030     1.0365 C
55 H55    -4.3633    -0.8524     0.9409 H
56 C56    -3.4636    -2.8072     0.7454 C
57 H57    -2.4662    -3.2671     0.7034 H
58 H58    -3.9784    -3.0092    -0.2031 H
59 H59    -4.0332    -3.3033     1.5466 H
60 C60    -2.8209    -1.0437     2.4534 C
61 H61    -3.4681    -1.5276     3.2015 H
62 H62    -2.7724     0.0303     2.6785 H
63 H63    -1.8050    -1.4549     2.5491 H
64 C64    -3.0643    -0.6011    -1.8732 C
65 H65    -4.1521    -0.6454    -1.6904 H
66 Ir66     0.0134    -0.7867    -0.0087 Ir
@<TRIPOS>BOND
1 1 6 1
2 1 17 1
3 1 66 1
4 2 5 2
5 2 66 1
6 3 7 1
7 3 28 1
8 3 36 1
9 3 66 1
10 4 16 1
11 4 54 1
12 4 64 1
13 4 66 1
14 6 7 Ar
15 6 10 Ar
16 7 8 Ar
17 8 9 1
18 8 14 Ar
19 10 11 1
20 10 12 Ar
21 12 13 1
22 12 14 Ar
23 14 15 1
24 16 17 Ar
25 16 18 Ar
26 17 30 Ar
27 18 19 1
28 18 20 Ar
29 20 21 1
30 20 22 Ar
31 22 23 1
32 22 30 Ar
33 24 25 1
34 24 26 1
35 24 27 1
36 24 28 1
37 28 29 1
38 28 32 1
39 30 31 1
40 32 33 1
41 32 34 1
42 32 35 1
43 36 37 1
44 36 38 1
45 36 42 1
46 38 39 1
47 38 40 1
48 38 41 1
49 42 43 1
50 42 44 1
51 42 45 1
52 46 47 1
53 46 48 1
54 46 49 1
55 46 64 1
56 50 51 1
57 50 52 1
58 50 53 1
59 50 64 1
60 54 55 1
61 54 56 1
62 54 60 1
63 56 57 1
64 56 58 1
65 56 59 1
66 60 61 1
67 60 62 1
68 60 63 1
69 64 65 1
