# Supplementary material for: C–H Activation of Pyridines by Boryl Pincer Complexes: Elucidation of Boryl-Directed C–H Oxidative Addition to Ir and Discovery of Transition Metal-Assisted Reductive Elimination from Boron at Rh
Source: J Am Chem Soc. 2024 Oct 30;146(45):31281–94. doi: 10.1021/jacs.4c12143 (PMC11565645; doi:10.1021/jacs.4c12143)
Supplement: Supplementary file 2 — ja4c12143_si_002.zip [file ja4c12143_si_002.zip › 4-Rh.mol2]

# Title Card Required
# Created by GaussView 6.0.16
#

#
#

@<TRIPOS>MOLECULE
Molecule Name
66 69
SMALL
NO_CHARGES


@<TRIPOS>ATOM
1 Rh1     0.0666    -0.9348     0.0016 Rh
2 P2     2.2952    -0.4447    -0.3956 P
3 P3    -2.2001    -0.5627     0.1561 P
4 O4     0.1243    -3.3070     1.9319 O
5 C5     2.5572     1.2237     0.3400 C
6 C6     3.7854     1.8077     0.6788 C
7 H7     4.7247     1.2887     0.4801 H
8 C8     3.8044     3.0664     1.3000 C
9 H9     4.7565     3.5200     1.5814 H
10 C10     2.6003     3.7345     1.5722 C
11 H11     2.6198     4.7035     2.0746 H
12 C12     1.3775     3.1610     1.1976 C
13 H13     0.4473     3.6891     1.4144 H
14 C14     1.3271     1.8972     0.5679 C
15 C15    -1.2840     1.9433    -0.3124 C
16 C16    -1.3542     3.2973    -0.7119 C
17 H17    -0.4398     3.8909    -0.7576 H
18 C18    -2.5732     3.8784    -1.0888 C
19 H19    -2.6042     4.9188    -1.4180 H
20 C20    -3.7560     3.1247    -1.0497 C
21 H21    -4.7038     3.5782    -1.3454 H
22 C22    -3.7187     1.7795    -0.6487 C
23 H23    -4.6384     1.1932    -0.6403 H
24 C24    -2.4921     1.1956    -0.3025 C
25 C25     3.6961    -1.4695     0.3254 C
26 H26     4.6352    -0.9522     0.0632 H
27 C27     3.5593    -1.5254     1.8556 C
28 H28     4.3980    -2.0940     2.2871 H
29 H29     2.6251    -2.0258     2.1426 H
30 H30     3.5581    -0.5220     2.3016 H
31 C31     3.7245    -2.8791    -0.2842 C
32 H32     2.7521    -3.3771    -0.1570 H
33 H33     4.4878    -3.4915     0.2205 H
34 H34     3.9659    -2.8601    -1.3555 H
35 C35     2.7396    -0.2680    -2.2249 C
36 H36     3.8302    -0.4111    -2.3116 H
37 C37     2.0044    -1.3527    -3.0323 C
38 H38     2.2465    -2.3680    -2.6935 H
39 H39     2.2631    -1.2744    -4.1003 H
40 H40     0.9171    -1.2198    -2.9257 H
41 C41     2.3709     1.1299    -2.7456 C
42 H42     1.2997     1.3294    -2.5903 H
43 H43     2.5740     1.1920    -3.8262 H
44 H44     2.9376     1.9212    -2.2386 H
45 C45    -3.3136    -1.5447    -0.9869 C
46 H46    -4.3322    -1.1319    -0.9059 H
47 C47    -2.8130    -1.3632    -2.4296 C
48 H48    -2.8107    -0.3050    -2.7255 H
49 H49    -3.4564    -1.9183    -3.1300 H
50 H50    -1.7851    -1.7438    -2.5256 H
51 C51    -3.3356    -3.0259    -0.5789 C
52 H52    -2.3188    -3.4437    -0.5886 H
53 H53    -3.9504    -3.6030    -1.2868 H
54 H54    -3.7537    -3.1726     0.4268 H
55 C55    -2.9335    -0.7563     1.8768 C
56 H56    -2.7594    -1.8175     2.1167 H
57 C57    -4.4346    -0.4512     1.9689 C
58 H58    -4.6339     0.6017     1.7237 H
59 H59    -4.7916    -0.6274     2.9957 H
60 H60    -5.0324    -1.0818     1.2958 H
61 C61    -2.1186     0.0986     2.8616 C
62 H62    -1.0502    -0.1512     2.8089 H
63 H63    -2.4728    -0.0688     3.8906 H
64 H64    -2.2287     1.1692     2.6332 H
65 C65     0.1057    -2.6097     0.9870 C
66 B66     0.0305     1.1490     0.0640 B
@<TRIPOS>BOND
1 1 2 1
2 1 3 1
3 1 65 1
4 1 66 1
5 2 5 1
6 2 25 1
7 2 35 1
8 3 24 1
9 3 45 1
10 3 55 1
11 4 65 2
12 5 6 Ar
13 5 14 Ar
14 6 7 1
15 6 8 Ar
16 8 9 1
17 8 10 Ar
18 10 11 1
19 10 12 Ar
20 12 13 1
21 12 14 Ar
22 14 66 1
23 15 16 Ar
24 15 24 Ar
25 15 66 1
26 16 17 1
27 16 18 Ar
28 18 19 1
29 18 20 Ar
30 20 21 1
31 20 22 Ar
32 22 23 1
33 22 24 Ar
34 25 26 1
35 25 27 1
36 25 31 1
37 27 28 1
38 27 29 1
39 27 30 1
40 31 32 1
41 31 33 1
42 31 34 1
43 35 36 1
44 35 37 1
45 35 41 1
46 37 38 1
47 37 39 1
48 37 40 1
49 41 42 1
50 41 43 1
51 41 44 1
52 45 46 1
53 45 47 1
54 45 51 1
55 47 48 1
56 47 49 1
57 47 50 1
58 51 52 1
59 51 53 1
60 51 54 1
61 55 56 1
62 55 57 1
63 55 61 1
64 57 58 1
65 57 59 1
66 57 60 1
67 61 62 1
68 61 63 1
69 61 64 1
