# Supplementary material for: C–H Activation of Pyridines by Boryl Pincer Complexes: Elucidation of Boryl-Directed C–H Oxidative Addition to Ir and Discovery of Transition Metal-Assisted Reductive Elimination from Boron at Rh
Source: J Am Chem Soc. 2024 Oct 30;146(45):31281–94. doi: 10.1021/jacs.4c12143 (PMC11565645; doi:10.1021/jacs.4c12143)
Supplement: Supplementary file 2 — ja4c12143_si_002.zip [file ja4c12143_si_002.zip › 4-Rh_Bz.mol2]

# Title Card Required
# Created by GaussView 6.0.16
#

#
#

@<TRIPOS>MOLECULE
Molecule Name
66 69
SMALL
NO_CHARGES


@<TRIPOS>ATOM
1 Rh1     0.0635    -0.9360    -0.0204 Rh
2 P2     2.3014    -0.4464    -0.3986 P
3 P3    -2.2062    -0.5582     0.1573 P
4 O4     0.0909    -3.3025     1.9125 O
5 C5     2.5558     1.2206     0.3458 C
6 C6     3.7824     1.8050     0.6913 C
7 H7     4.7231     1.2893     0.4915 H
8 C8     3.7975     3.0599     1.3207 C
9 H9     4.7482     3.5132     1.6072 H
10 C10     2.5915     3.7246     1.5941 C
11 H11     2.6080     4.6905     2.1026 H
12 C12     1.3706     3.1519     1.2118 C
13 H13     0.4395     3.6790     1.4274 H
14 C14     1.3240     1.8916     0.5739 C
15 C15    -1.2821     1.9432    -0.3260 C
16 C16    -1.3485     3.2957    -0.7324 C
17 H17    -0.4335     3.8887    -0.7767 H
18 C18    -2.5651     3.8767    -1.1171 C
19 H19    -2.5930     4.9153    -1.4526 H
20 C20    -3.7498     3.1255    -1.0773 C
21 H21    -4.6957     3.5793    -1.3785 H
22 C22    -3.7170     1.7825    -0.6676 C
23 H23    -4.6379     1.1982    -0.6568 H
24 C24    -2.4922     1.1978    -0.3156 C
25 C25     3.6863    -1.4787     0.3428 C
26 H26     4.6311    -0.9692     0.0879 H
27 C27     3.5347    -1.5267     1.8708 C
28 H28     4.3625    -2.1034     2.3132 H
29 H29     2.5920    -2.0143     2.1540 H
30 H30     3.5418    -0.5227     2.3160 H
31 C31     3.7102    -2.8906    -0.2598 C
32 H32     2.7343    -3.3850    -0.1406 H
33 H33     4.4653    -3.5057     0.2547 H
34 H34     3.9630    -2.8796    -1.3288 H
35 C35     2.7705    -0.2703    -2.2215 C
36 H36     3.8606    -0.4226    -2.2927 H
37 C37     2.0392    -1.3486    -3.0392 C
38 H38     2.2554    -2.3661    -2.6884 H
39 H39     2.3276    -1.2837    -4.1009 H
40 H40     0.9510    -1.1983    -2.9669 H
41 C41     2.4210     1.1294    -2.7479 C
42 H42     1.3505     1.3436    -2.6062 H
43 H43     2.6363     1.1874    -3.8268 H
44 H44     2.9923     1.9175    -2.2401 H
45 C45    -3.3356    -1.5527    -0.9593 C
46 H46    -4.3516    -1.1369    -0.8678 H
47 C47    -2.8568    -1.3926    -2.4109 C
48 H48    -2.8500    -0.3389    -2.7235 H
49 H49    -3.5171    -1.9497    -3.0945 H
50 H50    -1.8348    -1.7852    -2.5230 H
51 C51    -3.3548    -3.0283    -0.5336 C
52 H52    -2.3410    -3.4544    -0.5587 H
53 H53    -3.9859    -3.6107    -1.2232 H
54 H54    -3.7552    -3.1641     0.4809 H
55 C55    -2.9172    -0.7321     1.8897 C
56 H56    -2.7609    -1.7959     2.1296 H
57 C57    -4.4109    -0.4014     1.9992 C
58 H58    -4.5983     0.6550     1.7592 H
59 H59    -4.7580    -0.5739     3.0306 H
60 H60    -5.0288    -1.0215     1.3343 H
61 C61    -2.0767     0.1088     2.8635 C
62 H62    -1.0127    -0.1600     2.8037 H
63 H63    -2.4232    -0.0518     3.8967 H
64 H64    -2.1683     1.1822     2.6390 H
65 C65     0.0903    -2.6040     0.9654 C
66 B66     0.0295     1.1475     0.0585 B
@<TRIPOS>BOND
1 1 2 1
2 1 3 1
3 1 65 1
4 1 66 1
5 2 5 1
6 2 25 1
7 2 35 1
8 3 24 1
9 3 45 1
10 3 55 1
11 4 65 2
12 5 6 Ar
13 5 14 Ar
14 6 7 1
15 6 8 Ar
16 8 9 1
17 8 10 Ar
18 10 11 1
19 10 12 Ar
20 12 13 1
21 12 14 Ar
22 14 66 1
23 15 16 Ar
24 15 24 Ar
25 15 66 1
26 16 17 1
27 16 18 Ar
28 18 19 1
29 18 20 Ar
30 20 21 1
31 20 22 Ar
32 22 23 1
33 22 24 Ar
34 25 26 1
35 25 27 1
36 25 31 1
37 27 28 1
38 27 29 1
39 27 30 1
40 31 32 1
41 31 33 1
42 31 34 1
43 35 36 1
44 35 37 1
45 35 41 1
46 37 38 1
47 37 39 1
48 37 40 1
49 41 42 1
50 41 43 1
51 41 44 1
52 45 46 1
53 45 47 1
54 45 51 1
55 47 48 1
56 47 49 1
57 47 50 1
58 51 52 1
59 51 53 1
60 51 54 1
61 55 56 1
62 55 57 1
63 55 61 1
64 57 58 1
65 57 59 1
66 57 60 1
67 61 62 1
68 61 63 1
69 61 64 1
