# Supplementary material for: C–H Activation of Pyridines by Boryl Pincer Complexes: Elucidation of Boryl-Directed C–H Oxidative Addition to Ir and Discovery of Transition Metal-Assisted Reductive Elimination from Boron at Rh
Source: J Am Chem Soc. 2024 Oct 30;146(45):31281–94. doi: 10.1021/jacs.4c12143 (PMC11565645; doi:10.1021/jacs.4c12143)
Supplement: Supplementary file 2 — ja4c12143_si_002.zip [file ja4c12143_si_002.zip › 6.mol2]

# silses optimization
# Created by GaussView 6.0.16
#

#
#

@<TRIPOS>MOLECULE
Molecule Name
78 80
SMALL
NO_CHARGES


@<TRIPOS>ATOM
1 Ir1    -0.0474    -0.3480     0.7346 Ir
2 H2     0.0097    -1.8070     1.6258 H
3 P3    -2.3261    -0.4265     0.1438 P
4 P4     2.2390     0.1403     0.7316 P
5 C5     0.3944    -1.6316    -0.9362 C
6 O6    -0.5878     0.9548     3.4544 O
7 C7    -0.3947     0.5033     2.3897 C
8 C8     0.4045    -3.0384    -0.7681 C
9 H9     0.1822    -3.4493     0.2158 H
10 C10     0.6908    -3.9216    -1.8197 C
11 H11     0.6838    -4.9985    -1.6352 H
12 C12     0.9917    -3.4298    -3.0976 C
13 H13     1.2224    -4.1129    -3.9172 H
14 C14     0.9896    -2.0448    -3.2991 C
15 H15     1.2153    -1.6334    -4.2857 H
16 C16     0.6922    -1.1736    -2.2394 C
17 H17     0.6957    -0.1080    -2.4539 H
18 C18     1.2644     1.8529    -1.2012 C
19 C19    -3.9150     1.6330    -1.0667 C
20 H20    -4.7810     0.9785    -0.9517 H
21 C21    -4.0925     2.9331    -1.5581 C
22 H22    -5.0893     3.2803    -1.8355 H
23 C23    -2.9900     3.7950    -1.6617 C
24 H24    -3.1315     4.8201    -2.0086 H
25 C25    -1.7092     3.3352    -1.3327 C
26 H26    -0.8640     4.0184    -1.4194 H
27 C27    -1.4904     2.0172    -0.8660 C
28 C28    -2.6366     1.1961    -0.6853 C
29 C29     2.4684     1.3166    -0.6684 C
30 C30     3.7246     1.7066    -1.1535 C
31 H31     4.6385     1.3094    -0.7086 H
32 C32     3.8095     2.5987    -2.2321 C
33 H33     4.7858     2.8909    -2.6225 H
34 C34     2.6368     3.0945    -2.8195 C
35 H35     2.6998     3.7654    -3.6782 H
36 C36     1.3863     2.7304    -2.3033 C
37 H37     0.4863     3.1099    -2.7866 H
38 C38    -3.5782    -0.4736     1.5680 C
39 H39    -4.5162    -0.8232     1.1044 H
40 C40    -3.1568    -1.4921     2.6434 C
41 H41    -2.8797    -2.4655     2.2228 H
42 H42    -3.9892    -1.6405     3.3491 H
43 H43    -2.2908    -1.1290     3.2072 H
44 C44    -3.8384     0.9059     2.1973 C
45 H45    -4.5246     0.7895     3.0507 H
46 H46    -4.2903     1.6078     1.4871 H
47 H47    -2.9147     1.3573     2.5761 H
48 C48    -3.1412    -1.6331    -1.0594 C
49 H49    -4.1824    -1.2653    -1.0663 H
50 C50    -3.1475    -3.0829    -0.5535 C
51 H51    -3.6343    -3.7265    -1.3029 H
52 H52    -3.6995    -3.1939     0.3883 H
53 H53    -2.1238    -3.4474    -0.4100 H
54 C54    -2.6060    -1.5420    -2.4958 C
55 H55    -1.6490    -2.0592    -2.5971 H
56 H56    -2.4709    -0.5021    -2.8211 H
57 H57    -3.3304    -2.0198    -3.1746 H
58 C58     2.9560     1.1903     2.1324 C
59 H59     4.0014     1.3519     1.8161 H
60 C60     2.9623     0.4665     3.4877 C
61 H61     3.6314    -0.4029     3.4830 H
62 H62     1.9578     0.1258     3.7674 H
63 H63     3.3154     1.1540     4.2719 H
64 C64     2.2791     2.5678     2.2177 C
65 H65     2.7860     3.1731     2.9849 H
66 H66     1.2244     2.4870     2.5019 H
67 H67     2.3363     3.1064     1.2637 H
68 C68     3.5509    -1.2080     0.5572 C
69 H69     4.4681    -0.7356     0.9505 H
70 C70     3.8210    -1.6720    -0.8848 C
71 H71     4.7117    -2.3204    -0.8836 H
72 H72     4.0057    -0.8400    -1.5738 H
73 H73     2.9791    -2.2509    -1.2740 H
74 C74     3.1946    -2.4186     1.4386 C
75 H75     2.3027    -2.9157     1.0430 H
76 H76     2.9860    -2.1481     2.4798 H
77 H77     4.0311    -3.1349     1.4269 H
78 B78    -0.0923     1.3543    -0.5440 B
@<TRIPOS>BOND
1 1 3 1
2 1 4 1
3 1 7 1
4 1 78 1
5 3 28 1
6 3 38 1
7 3 48 1
8 4 29 1
9 4 58 1
10 4 68 1
11 5 8 Ar
12 5 16 Ar
13 6 7 2
14 8 9 1
15 8 10 Ar
16 10 11 1
17 10 12 Ar
18 12 13 1
19 12 14 Ar
20 14 15 1
21 14 16 Ar
22 16 17 1
23 18 29 Ar
24 18 36 Ar
25 18 78 1
26 19 20 1
27 19 21 Ar
28 19 28 Ar
29 21 22 1
30 21 23 Ar
31 23 24 1
32 23 25 Ar
33 25 26 1
34 25 27 Ar
35 27 28 Ar
36 27 78 1
37 29 30 Ar
38 30 31 1
39 30 32 Ar
40 32 33 1
41 32 34 Ar
42 34 35 1
43 34 36 Ar
44 36 37 1
45 38 39 1
46 38 40 1
47 38 44 1
48 40 41 1
49 40 42 1
50 40 43 1
51 44 45 1
52 44 46 1
53 44 47 1
54 48 49 1
55 48 50 1
56 48 54 1
57 50 51 1
58 50 52 1
59 50 53 1
60 54 55 1
61 54 56 1
62 54 57 1
63 58 59 1
64 58 60 1
65 58 64 1
66 60 61 1
67 60 62 1
68 60 63 1
69 64 65 1
70 64 66 1
71 64 67 1
72 68 69 1
73 68 70 1
74 68 74 1
75 70 71 1
76 70 72 1
77 70 73 1
78 74 75 1
79 74 76 1
80 74 77 1
