# Supplementary material for: C–H Activation of Pyridines by Boryl Pincer Complexes: Elucidation of Boryl-Directed C–H Oxidative Addition to Ir and Discovery of Transition Metal-Assisted Reductive Elimination from Boron at Rh
Source: J Am Chem Soc. 2024 Oct 30;146(45):31281–94. doi: 10.1021/jacs.4c12143 (PMC11565645; doi:10.1021/jacs.4c12143)
Supplement: Supplementary file 2 — ja4c12143_si_002.zip [file ja4c12143_si_002.zip › 6-Rh.mol2]

# silses optimization
# Created by GaussView 6.0.16
#

#
#

@<TRIPOS>MOLECULE
Molecule Name
78 81
SMALL
NO_CHARGES


@<TRIPOS>ATOM
1 H1    -0.0364     1.6949     1.8699 H
2 P2     2.3168     0.5378     0.1492 P
3 P3    -2.1920    -0.2667     0.8051 P
4 C4    -0.5138     1.7597    -0.7033 C
5 O5     0.7044    -0.9156     3.5261 O
6 C6     0.4847    -0.5052     2.4542 C
7 C7    -0.5682     3.1401    -0.3948 C
8 H8    -0.3000     3.4668     0.6085 H
9 C9    -0.9561     4.1019    -1.3412 C
10 H10    -0.9846     5.1560    -1.0550 H
11 C11    -1.3088     3.7175    -2.6422 C
12 H12    -1.6172     4.4622    -3.3783 H
13 C13    -1.2587     2.3597    -2.9771 C
14 H14    -1.5256     2.0319    -3.9846 H
15 C15    -0.8661     1.4060    -2.0228 C
16 H16    -0.8415     0.3646    -2.3336 H
17 C17    -1.1616    -1.7677    -1.2508 C
18 C18     3.9927    -1.5682    -0.8831 C
19 H19     4.8534    -0.9105    -0.7491 H
20 C20     4.1863    -2.8761    -1.3489 C
21 H21     5.1935    -3.2303    -1.5753 H
22 C22     3.0864    -3.7349    -1.5019 C
23 H23     3.2413    -4.7618    -1.8378 H
24 C24     1.7927    -3.2682    -1.2399 C
25 H25     0.9450    -3.9418    -1.3735 H
26 C26     1.5640    -1.9476    -0.7858 C
27 C27     2.7001    -1.1247    -0.5629 C
28 C28    -2.3908    -1.3195    -0.6956 C
29 C29    -3.6230    -1.7205    -1.2293 C
30 H30    -4.5587    -1.4013    -0.7675 H
31 C31    -3.6544    -2.5204    -2.3817 C
32 H32    -4.6124    -2.8138    -2.8143 H
33 C33    -2.4553    -2.9255    -2.9862 C
34 H34    -2.4814    -3.5271    -3.8965 H
35 C35    -1.2267    -2.5642    -2.4172 C
36 H36    -0.3019    -2.8818    -2.8999 H
37 C37     3.5957     0.7995     1.5275 C
38 H38     4.4968     1.1743     1.0129 H
39 C39     3.1109     1.8758     2.5156 C
40 H40     2.7809     2.7936     2.0143 H
41 H41     3.9280     2.1310     3.2087 H
42 H42     2.2591     1.5095     3.1000 H
43 C43     3.9691    -0.4900     2.2776 C
44 H44     4.6793    -0.2455     3.0831 H
45 H45     4.4372    -1.2351     1.6244 H
46 H46     3.0919    -0.9537     2.7423 H
47 C47     3.0365     1.6591    -1.1940 C
48 H48     4.0984     1.3545    -1.2001 H
49 C49     2.9623     3.1523    -0.8449 C
50 H50     3.4142     3.7392    -1.6600 H
51 H51     3.5080     3.3909     0.0771 H
52 H52     1.9204     3.4747    -0.7328 H
53 C53     2.4602     1.3755    -2.5879 C
54 H54     1.4341     1.7449    -2.6732 H
55 H55     2.4638     0.3028    -2.8232 H
56 H56     3.0760     1.8910    -3.3419 H
57 C57    -2.8055    -1.5062     2.1020 C
58 H58    -3.8270    -1.7445     1.7569 H
59 C59    -2.8943    -0.9152     3.5173 C
60 H60    -3.6477    -0.1204     3.5821 H
61 H61    -1.9311    -0.5047     3.8447 H
62 H62    -3.1822    -1.7045     4.2291 H
63 C63    -1.9896    -2.8080     2.0770 C
64 H64    -2.4375    -3.5310     2.7763 H
65 H65    -0.9519    -2.6428     2.3890 H
66 H66    -1.9778    -3.2614     1.0781 H
67 C67    -3.5940     1.0006     0.8124 C
68 H68    -4.4673     0.4313     1.1765 H
69 C69    -3.9391     1.6019    -0.5609 C
70 H70    -4.8755     2.1751    -0.4681 H
71 H71    -4.0796     0.8427    -1.3387 H
72 H72    -3.1543     2.2853    -0.8967 H
73 C73    -3.2785     2.1300     1.8101 C
74 H74    -2.4299     2.7194     1.4464 H
75 H75    -3.0191     1.7630     2.8096 H
76 H76    -4.1544     2.7916     1.8995 H
77 B77     0.1591    -1.2842    -0.5318 B
78 Rh78     0.0562     0.3621     0.8079 Rh
@<TRIPOS>BOND
1 2 27 1
2 2 37 1
3 2 47 1
4 2 78 1
5 3 28 1
6 3 57 1
7 3 67 1
8 3 78 1
9 4 7 Ar
10 4 15 Ar
11 4 78 1
12 5 6 2
13 6 78 1
14 7 8 1
15 7 9 Ar
16 9 10 1
17 9 11 Ar
18 11 12 1
19 11 13 Ar
20 13 14 1
21 13 15 Ar
22 15 16 1
23 17 28 Ar
24 17 35 Ar
25 17 77 1
26 18 19 1
27 18 20 Ar
28 18 27 Ar
29 20 21 1
30 20 22 Ar
31 22 23 1
32 22 24 Ar
33 24 25 1
34 24 26 Ar
35 26 27 Ar
36 26 77 1
37 28 29 Ar
38 29 30 1
39 29 31 Ar
40 31 32 1
41 31 33 Ar
42 33 34 1
43 33 35 Ar
44 35 36 1
45 37 38 1
46 37 39 1
47 37 43 1
48 39 40 1
49 39 41 1
50 39 42 1
51 43 44 1
52 43 45 1
53 43 46 1
54 47 48 1
55 47 49 1
56 47 53 1
57 49 50 1
58 49 51 1
59 49 52 1
60 53 54 1
61 53 55 1
62 53 56 1
63 57 58 1
64 57 59 1
65 57 63 1
66 59 60 1
67 59 61 1
68 59 62 1
69 63 64 1
70 63 65 1
71 63 66 1
72 67 68 1
73 67 69 1
74 67 73 1
75 69 70 1
76 69 71 1
77 69 72 1
78 73 74 1
79 73 75 1
80 73 76 1
81 77 78 1
