# Supplementary material for: C–H Activation of Pyridines by Boryl Pincer Complexes: Elucidation of Boryl-Directed C–H Oxidative Addition to Ir and Discovery of Transition Metal-Assisted Reductive Elimination from Boron at Rh
Source: J Am Chem Soc. 2024 Oct 30;146(45):31281–94. doi: 10.1021/jacs.4c12143 (PMC11565645; doi:10.1021/jacs.4c12143)
Supplement: Supplementary file 2 — ja4c12143_si_002.zip [file ja4c12143_si_002.zip › 7.mol2]

# silses optimization
# Created by GaussView 6.0.16
#

#
#

@<TRIPOS>MOLECULE
Molecule Name
78 82
SMALL
NO_CHARGES


@<TRIPOS>ATOM
1 Ir1     0.0519    -0.8077    -0.2312 Ir
2 H2    -0.7997    -1.2162    -1.5535 H
3 B3    -0.3667     1.2058    -0.6942 B
4 C4     0.3943    -2.6403     0.3545 C
5 P5     1.6325     0.2195     1.2508 P
6 P6    -2.2546    -0.5191     0.3823 P
7 C7     1.5061    -0.8370    -1.7710 C
8 O8     0.6385    -3.7117     0.7537 O
9 C9     3.2042    -2.0278    -3.1036 C
10 H10     3.7799    -2.9402    -3.2766 H
11 C11     1.7096     0.2677    -2.6286 C
12 H12     1.1519     1.1930    -2.4692 H
13 C13     2.6383     0.2423    -3.6781 C
14 H14     2.7675     1.1285    -4.3038 H
15 C15     3.4031    -0.9061    -3.9182 C
16 H16     4.1348    -0.9285    -4.7278 H
17 C17     0.4994     2.3707    -0.0583 C
18 C18     1.4767     2.0211     0.9106 C
19 C19     2.2667     2.9994     1.5341 C
20 H20     3.0204     2.7136     2.2701 H
21 C21     0.3277     3.7440    -0.3428 C
22 H22    -0.4467     4.0502    -1.0460 H
23 C23     1.1172     4.7238     0.2715 C
24 H24     0.9701     5.7777     0.0287 H
25 C25     2.0918     4.3515     1.2096 C
26 H26     2.7070     5.1122     1.6933 H
27 C27    -2.7960     0.7043    -0.8979 C
28 C28    -1.7361     1.4955    -1.4147 C
29 C29    -4.1218     0.9065    -1.3043 C
30 H30    -4.9326     0.3171    -0.8720 H
31 C31    -4.4040     1.8466    -2.3071 C
32 H32    -5.4298     1.9825    -2.6537 H
33 C33    -3.3629     2.5959    -2.8753 C
34 H34    -3.5803     3.3103    -3.6713 H
35 C35     4.0997     0.5456    -0.2484 C
36 H36     5.1944     0.5963    -0.1314 H
37 H37     3.7330     1.5589    -0.4525 H
38 H38     3.8792    -0.0792    -1.1166 H
39 C39     3.5000    -0.0434     1.0379 C
40 H40     3.9215     0.5189     1.8894 H
41 C41    -2.0480     2.4396    -2.4145 C
42 H42    -1.2521     3.0382    -2.8618 H
43 C43     3.8831    -1.5227     1.1959 C
44 H44     3.6112    -1.9257     2.1800 H
45 H45     4.9721    -1.6359     1.0792 H
46 H46     3.3983    -2.1300     0.4223 H
47 C47     1.5299     0.0054     3.1418 C
48 H48     2.5629     0.1303     3.5054 H
49 C49     0.6469     1.0459     3.8426 C
50 H50    -0.3943     0.9614     3.5164 H
51 H51     0.9768     2.0741     3.6513 H
52 H52     0.6681     0.8733     4.9302 H
53 C53     1.0592    -1.4192     3.4788 C
54 H54     1.0138    -1.5523     4.5710 H
55 H55     1.7205    -2.1917     3.0689 H
56 H56     0.0598    -1.6009     3.0632 H
57 C57    -3.4034    -2.4391    -1.3785 C
58 H58    -4.1152    -3.2701    -1.5034 H
59 H59    -2.4128    -2.7852    -1.7015 H
60 H60    -3.7078    -1.6205    -2.0414 H
61 C61    -2.9596    -3.2166     0.9715 C
62 H62    -2.8521    -2.9672     2.0335 H
63 H63    -2.0054    -3.6314     0.6278 H
64 H64    -3.7194    -4.0085     0.8848 H
65 C65    -3.0507     0.3203     1.8909 C
66 H66    -4.1252     0.3508     1.6417 H
67 C67    -2.8813    -0.4614     3.2011 C
68 H68    -1.8329    -0.7250     3.3855 H
69 H69    -3.4683    -1.3883     3.2002 H
70 H70    -3.2275     0.1476     4.0507 H
71 C71    -2.5502     1.7714     1.9964 C
72 H72    -2.9078     2.2268     2.9326 H
73 H73    -2.9111     2.3782     1.1574 H
74 H74    -1.4549     1.8287     1.9896 H
75 C75    -3.3681    -2.0167     0.0996 C
76 H76    -4.3757    -1.6826     0.4019 H
77 C77     2.2665    -1.9923    -2.0604 C
78 H78     2.1383    -2.8920    -1.4584 H
@<TRIPOS>BOND
1 1 2 1
2 1 3 1
3 1 4 1
4 1 5 1
5 1 6 1
6 1 7 1
7 3 17 1
8 3 28 1
9 4 8 2
10 5 18 1
11 5 39 1
12 5 47 1
13 6 27 1
14 6 65 1
15 6 75 1
16 7 11 Ar
17 7 77 Ar
18 9 10 1
19 9 15 Ar
20 9 77 Ar
21 11 12 1
22 11 13 Ar
23 13 14 1
24 13 15 Ar
25 15 16 1
26 17 18 Ar
27 17 21 Ar
28 18 19 Ar
29 19 20 1
30 19 25 Ar
31 21 22 1
32 21 23 Ar
33 23 24 1
34 23 25 Ar
35 25 26 1
36 27 28 Ar
37 27 29 Ar
38 28 41 Ar
39 29 30 1
40 29 31 Ar
41 31 32 1
42 31 33 Ar
43 33 34 1
44 33 41 Ar
45 35 36 1
46 35 37 1
47 35 38 1
48 35 39 1
49 39 40 1
50 39 43 1
51 41 42 1
52 43 44 1
53 43 45 1
54 43 46 1
55 47 48 1
56 47 49 1
57 47 53 1
58 49 50 1
59 49 51 1
60 49 52 1
61 53 54 1
62 53 55 1
63 53 56 1
64 57 58 1
65 57 59 1
66 57 60 1
67 57 75 1
68 61 62 1
69 61 63 1
70 61 64 1
71 61 75 1
72 65 66 1
73 65 67 1
74 65 71 1
75 67 68 1
76 67 69 1
77 67 70 1
78 71 72 1
79 71 73 1
80 71 74 1
81 75 76 1
82 77 78 1
