# Supplementary material for: C–H Activation of Pyridines by Boryl Pincer Complexes: Elucidation of Boryl-Directed C–H Oxidative Addition to Ir and Discovery of Transition Metal-Assisted Reductive Elimination from Boron at Rh
Source: J Am Chem Soc. 2024 Oct 30;146(45):31281–94. doi: 10.1021/jacs.4c12143 (PMC11565645; doi:10.1021/jacs.4c12143)
Supplement: Supplementary file 2 — ja4c12143_si_002.zip [file ja4c12143_si_002.zip › 7-Rh.mol2]

# silses optimization
# Created by GaussView 6.0.16
#

#
#

@<TRIPOS>MOLECULE
Molecule Name
78 82
SMALL
NO_CHARGES


@<TRIPOS>ATOM
1 H1     0.7967    -0.7829     1.8256 H
2 B2     0.3476     1.2500     0.3405 B
3 C3    -0.3839    -2.7542     0.4343 C
4 P4    -1.6928    -0.2509    -1.2035 P
5 P5     2.2751    -0.6571    -0.2212 P
6 C6    -1.4159    -0.3434     2.0213 C
7 O7    -0.6421    -3.8879     0.3702 O
8 C8    -3.0793    -1.1085     3.6680 C
9 H9    -3.6401    -1.9353     4.1108 H
10 C10    -1.6204     0.9618     2.5181 C
11 H11    -1.0742     1.8066     2.0927 H
12 C12    -2.5410     1.2372     3.5399 C
13 H13    -2.6763     2.2669     3.8794 H
14 C14    -3.2872     0.2020     4.1168 C
15 H15    -4.0106     0.4114     4.9067 H
16 C16    -0.5439     2.1771    -0.5808 C
17 C17    -1.5536     1.5759    -1.3770 C
18 C18    -2.3697     2.3467    -2.2194 C
19 H19    -3.1482     1.8705    -2.8183 H
20 C20    -0.3634     3.5743    -0.7003 C
21 H21     0.4355     4.0594    -0.1396 H
22 C22    -1.1769     4.3475    -1.5374 C
23 H23    -1.0226     5.4256    -1.6078 H
24 C24    -2.1862     3.7341    -2.2949 C
25 H25    -2.8210     4.3331    -2.9503 H
26 C26     2.7877     0.8806     0.6724 C
27 C27     1.7030     1.7489     0.9625 C
28 C28     4.1042     1.2243     1.0079 C
29 H29     4.9345     0.5653     0.7473 H
30 C30     4.3516     2.4061     1.7233 C
31 H31     5.3706     2.6608     2.0192 H
32 C32     3.2852     3.2481     2.0733 C
33 H33     3.4766     4.1550     2.6498 H
34 C34    -4.1213     0.4600     0.2048 C
35 H35    -5.2215     0.4265     0.1520 H
36 H36    -3.8067     1.5020     0.0689 H
37 H37    -3.8188     0.1392     1.2044 H
38 C38    -3.5507    -0.4665    -0.8798 C
39 H39    -4.0128    -0.1843    -1.8421 H
40 C40     1.9782     2.9354     1.6737 C
41 H41     1.1618     3.6075     1.9447 H
42 C42    -3.8992    -1.9332    -0.5827 C
43 H43    -3.6287    -2.6066    -1.4063 H
44 H44    -4.9835    -2.0292    -0.4167 H
45 H45    -3.3894    -2.2711     0.3279 H
46 C46    -1.6106    -0.9524    -2.9736 C
47 H47    -2.6442    -0.9273    -3.3566 H
48 C48    -0.7233    -0.1310    -3.9180 C
49 H49     0.3114    -0.1060    -3.5596 H
50 H50    -1.0678     0.9049    -4.0221 H
51 H51    -0.7168    -0.5952    -4.9169 H
52 C52    -1.1359    -2.4149    -2.9279 C
53 H53    -1.1149    -2.8368    -3.9450 H
54 H54    -1.7811    -3.0505    -2.3097 H
55 H55    -0.1240    -2.4759    -2.5058 H
56 C56     3.4307    -1.9730     2.0246 C
57 H57     4.1355    -2.7361     2.3908 H
58 H58     2.4353    -2.2038     2.4273 H
59 H59     3.7374    -0.9989     2.4235 H
60 C60     3.0126    -3.3999    -0.0032 C
61 H61     2.9219    -3.4701    -1.0935 H
62 H62     2.0526    -3.7004     0.4321 H
63 H63     3.7705    -4.1297     0.3215 H
64 C64     3.0798    -0.2731    -1.9019 C
65 H65     4.1579    -0.1841    -1.6841 H
66 C66     2.8821    -1.3872    -2.9398 C
67 H67     1.8258    -1.6701    -3.0324 H
68 H68     3.4526    -2.2889    -2.6843 H
69 H69     3.2262    -1.0481    -3.9294 H
70 C70     2.5830     1.0923    -2.4082 C
71 H71     2.9461     1.2702    -3.4322 H
72 H72     2.9398     1.9087    -1.7687 H
73 H73     1.4871     1.1478    -2.4244 H
74 C74     3.4059    -1.9963     0.4876 C
75 H75     4.4137    -1.7544     0.1078 H
76 C76    -2.1523    -1.3729     2.6477 C
77 H77    -2.0176    -2.4086     2.3359 H
78 Rh78    -0.0431    -0.7882     0.4666 Rh
@<TRIPOS>BOND
1 1 78 1
2 2 16 1
3 2 27 1
4 2 78 1
5 3 7 2
6 3 78 1
7 4 17 1
8 4 38 1
9 4 46 1
10 4 78 1
11 5 26 1
12 5 64 1
13 5 74 1
14 5 78 1
15 6 10 Ar
16 6 76 Ar
17 6 78 1
18 8 9 1
19 8 14 Ar
20 8 76 Ar
21 10 11 1
22 10 12 Ar
23 12 13 1
24 12 14 Ar
25 14 15 1
26 16 17 Ar
27 16 20 Ar
28 17 18 Ar
29 18 19 1
30 18 24 Ar
31 20 21 1
32 20 22 Ar
33 22 23 1
34 22 24 Ar
35 24 25 1
36 26 27 Ar
37 26 28 Ar
38 27 40 Ar
39 28 29 1
40 28 30 Ar
41 30 31 1
42 30 32 Ar
43 32 33 1
44 32 40 Ar
45 34 35 1
46 34 36 1
47 34 37 1
48 34 38 1
49 38 39 1
50 38 42 1
51 40 41 1
52 42 43 1
53 42 44 1
54 42 45 1
55 46 47 1
56 46 48 1
57 46 52 1
58 48 49 1
59 48 50 1
60 48 51 1
61 52 53 1
62 52 54 1
63 52 55 1
64 56 57 1
65 56 58 1
66 56 59 1
67 56 74 1
68 60 61 1
69 60 62 1
70 60 63 1
71 60 74 1
72 64 65 1
73 64 66 1
74 64 70 1
75 66 67 1
76 66 68 1
77 66 69 1
78 70 71 1
79 70 72 1
80 70 73 1
81 74 75 1
82 76 77 1
