# Supplementary material for: C–H Activation of Pyridines by Boryl Pincer Complexes: Elucidation of Boryl-Directed C–H Oxidative Addition to Ir and Discovery of Transition Metal-Assisted Reductive Elimination from Boron at Rh
Source: J Am Chem Soc. 2024 Oct 30;146(45):31281–94. doi: 10.1021/jacs.4c12143 (PMC11565645; doi:10.1021/jacs.4c12143)
Supplement: Supplementary file 2 — ja4c12143_si_002.zip [file ja4c12143_si_002.zip › T11-12.mol2]

# silses optimization
# Created by GaussView 6.0.16
#

#
#

@<TRIPOS>MOLECULE
Molecule Name
77 80
SMALL
NO_CHARGES


@<TRIPOS>ATOM
1 Ir1    -0.0381    -0.6510    -0.7623 Ir
2 N2     0.6958     1.9664    -1.2698 N
3 B3    -0.0090     1.4677     0.0784 B
4 P4     1.7956    -0.8265     0.6227 P
5 P5    -2.1396    -0.6247     0.3132 P
6 C6     0.5766     0.8796    -2.1204 C
7 C7     1.4581     3.0352    -1.5631 C
8 H8     1.5623     3.7732    -0.7682 H
9 C9     1.1806     0.9744    -3.4051 C
10 H10     1.0654     0.1431    -4.0996 H
11 C11     1.9216     2.1026    -3.7355 C
12 H12     2.4007     2.1725    -4.7136 H
13 C13     2.0841     3.1504    -2.7999 C
14 H14     2.6831     4.0292    -3.0298 H
15 C15     0.9516     1.6916     1.3534 C
16 C16     1.8853     0.6787     1.6838 C
17 C17     2.8338     0.8610     2.7052 C
18 H18     3.5657     0.0808     2.9240 H
19 C19     0.9648     2.8630     2.1381 C
20 H20     0.2303     3.6460     1.9382 H
21 C21     1.8844     3.0383     3.1823 C
22 H22     1.8661     3.9524     3.7794 H
23 C23     2.8309     2.0411     3.4605 C
24 H24     3.5523     2.1759     4.2683 H
25 C25    -2.5925     1.1659     0.3325 C
26 C26    -1.5084     2.0562     0.1540 C
27 C27    -3.9037     1.6376     0.5203 C
28 H28    -4.7267     0.9362     0.6716 H
29 C29    -4.1657     3.0130     0.4829 C
30 H30    -5.1856     3.3799     0.6112 H
31 C31    -3.1127     3.9134     0.2613 C
32 H32    -3.3136     4.9857     0.2135 H
33 C33     3.8156     0.5383    -0.8489 C
34 H34     4.8682     0.5694    -1.1722 H
35 H35     3.6354     1.3949    -0.1877 H
36 H36     3.1899     0.6495    -1.7404 H
37 C37     3.5288    -0.7961    -0.1520 C
38 H38     4.2173    -0.8960     0.7054 H
39 C39    -1.8047     3.4351     0.1029 C
40 H40    -0.9984     4.1521    -0.0719 H
41 C41     3.7499    -1.9704    -1.1152 C
42 H42     3.7166    -2.9419    -0.6057 H
43 H43     4.7362    -1.8817    -1.5975 H
44 H44     2.9835    -1.9701    -1.9028 H
45 C45     2.0081    -2.3378     1.7613 C
46 H46     3.0989    -2.4519     1.8775 H
47 C47     1.3913    -2.1734     3.1574 C
48 H48     0.3015    -2.0975     3.0974 H
49 H49     1.7609    -1.2858     3.6838 H
50 H50     1.6287    -3.0596     3.7672 H
51 C51     1.4476    -3.5981     1.0815 C
52 H52     1.6087    -4.4751     1.7279 H
53 H53     1.9106    -3.7996     0.1088 H
54 H54     0.3702    -3.4858     0.9047 H
55 C55    -3.7921    -0.7050    -1.9730 C
56 H56    -4.6141    -1.1880    -2.5241 H
57 H57    -2.8858    -0.7652    -2.5940 H
58 H58    -4.0406     0.3545    -1.8364 H
59 C59    -3.3077    -2.9231    -0.8960 C
60 H60    -3.1344    -3.4967     0.0216 H
61 H61    -2.4294    -3.0531    -1.5407 H
62 H62    -4.1759    -3.3630    -1.4116 H
63 C63    -2.5275    -1.0355     2.1208 C
64 H64    -3.5886    -0.7593     2.2468 H
65 C65    -2.3676    -2.5253     2.4593 C
66 H66    -1.4265    -2.9317     2.0668 H
67 H67    -3.1899    -3.1237     2.0470 H
68 H68    -2.3687    -2.6706     3.5510 H
69 C69    -1.6870    -0.1218     3.0288 C
70 H70    -1.8321    -0.4004     4.0842 H
71 H71    -1.9722     0.9300     2.9057 H
72 H72    -0.6185    -0.1931     2.7979 H
73 C73    -3.5636    -1.4291    -0.6359 C
74 H74    -4.4625    -1.3210    -0.0050 H
75 C75     0.1004    -2.3024    -1.7428 C
76 O76     0.2755    -3.2853    -2.3633 O
77 H77    -0.6067     0.4140    -2.1234 H
@<TRIPOS>BOND
1 1 4 1
2 1 5 1
3 1 6 1
4 1 75 1
5 2 3 1
6 2 6 1
7 2 7 Ar
8 3 15 1
9 3 26 1
10 4 16 1
11 4 37 1
12 4 45 1
13 5 25 1
14 5 63 1
15 5 73 1
16 6 9 Ar
17 7 8 1
18 7 13 Ar
19 9 10 1
20 9 11 Ar
21 11 12 1
22 11 13 Ar
23 13 14 1
24 15 16 Ar
25 15 19 Ar
26 16 17 Ar
27 17 18 1
28 17 23 Ar
29 19 20 1
30 19 21 Ar
31 21 22 1
32 21 23 Ar
33 23 24 1
34 25 26 Ar
35 25 27 Ar
36 26 39 Ar
37 27 28 1
38 27 29 Ar
39 29 30 1
40 29 31 Ar
41 31 32 1
42 31 39 Ar
43 33 34 1
44 33 35 1
45 33 36 1
46 33 37 1
47 37 38 1
48 37 41 1
49 39 40 1
50 41 42 1
51 41 43 1
52 41 44 1
53 45 46 1
54 45 47 1
55 45 51 1
56 47 48 1
57 47 49 1
58 47 50 1
59 51 52 1
60 51 53 1
61 51 54 1
62 55 56 1
63 55 57 1
64 55 58 1
65 55 73 1
66 59 60 1
67 59 61 1
68 59 62 1
69 59 73 1
70 63 64 1
71 63 65 1
72 63 69 1
73 65 66 1
74 65 67 1
75 65 68 1
76 69 70 1
77 69 71 1
78 69 72 1
79 73 74 1
80 75 76 2
