# Supplementary material for: C–H Activation of Pyridines by Boryl Pincer Complexes: Elucidation of Boryl-Directed C–H Oxidative Addition to Ir and Discovery of Transition Metal-Assisted Reductive Elimination from Boron at Rh
Source: J Am Chem Soc. 2024 Oct 30;146(45):31281–94. doi: 10.1021/jacs.4c12143 (PMC11565645; doi:10.1021/jacs.4c12143)
Supplement: Supplementary file 2 — ja4c12143_si_002.zip [file ja4c12143_si_002.zip › T12-13.mol2]

# silses optimization
# Created by GaussView 6.0.16
#

#
#

@<TRIPOS>MOLECULE
Molecule Name
77 81
SMALL
NO_CHARGES


@<TRIPOS>ATOM
1 Ir1     0.0457    -0.8735     0.6578 Ir
2 N2    -0.0883     1.9036     1.3495 N
3 B3    -0.1217     1.5413    -0.1869 B
4 P4    -2.0139    -0.7822    -0.5132 P
5 P5     2.1748    -0.4485    -0.2239 P
6 C6    -0.2393     0.6996     1.9784 C
7 C7    -0.0171     3.1013     1.9719 C
8 H8     0.1329     3.9698     1.3320 H
9 C9    -0.3608     0.7504     3.3908 C
10 H10    -0.4862    -0.1842     3.9350 H
11 C11    -0.2987     1.9668     4.0667 C
12 H12    -0.3886     1.9934     5.1545 H
13 C13    -0.1117     3.1708     3.3537 C
14 H14    -0.0391     4.1305     3.8624 H
15 C15    -1.6014     1.9248    -0.6898 C
16 C16    -2.5847     0.9290    -0.8450 C
17 C17    -3.8984     1.2457    -1.2408 C
18 H18    -4.6387     0.4574    -1.3820 H
19 C19    -2.0116     3.2656    -0.8768 C
20 H20    -1.3097     4.0811    -0.6983 H
21 C21    -3.3169     3.5921    -1.2626 C
22 H22    -3.5976     4.6375    -1.4044 H
23 C23    -4.2639     2.5768    -1.4617 C
24 H24    -5.2804     2.8227    -1.7730 H
25 C25     2.3348     1.2058    -1.0162 C
26 C26     1.1709     2.0054    -1.0163 C
27 C27     3.5280     1.6443    -1.6181 C
28 H28     4.4160     1.0101    -1.6030 H
29 C29     3.5739     2.8773    -2.2778 C
30 H30     4.4947     3.2081    -2.7615 H
31 C31     2.4173     3.6670    -2.3352 C
32 H32     2.4314     4.6193    -2.8689 H
33 C33    -3.6342    -0.7370     1.7608 C
34 H34    -4.5359    -1.0793     2.2925 H
35 H35    -3.7053     0.3503     1.6228 H
36 H36    -2.7552    -0.9416     2.3871 H
37 C37    -3.5019    -1.4768     0.4210 C
38 H38    -4.3791    -1.2476    -0.2060 H
39 C39     1.2396     3.2347    -1.7119 C
40 H40     0.3542     3.8632    -1.7907 H
41 C41    -3.4526    -2.9941     0.6374 C
42 H42    -3.4515    -3.5510    -0.3085 H
43 H43    -4.3391    -3.3112     1.2089 H
44 H44    -2.5630    -3.2817     1.2109 H
45 C45    -2.1500    -1.5534    -2.2394 C
46 H46    -3.2310    -1.6955    -2.4117 H
47 C47    -1.5963    -0.5693    -3.2860 C
48 H48    -0.5898    -0.2290    -3.0037 H
49 H49    -2.2299     0.3194    -3.3898 H
50 H50    -1.5269    -1.0646    -4.2669 H
51 C51    -1.4351    -2.9061    -2.3495 C
52 H52    -1.5812    -3.3218    -3.3587 H
53 H53    -1.7908    -3.6439    -1.6221 H
54 H54    -0.3585    -2.7747    -2.1870 H
55 C55     3.2554     0.7990     2.0519 C
56 H56     4.1150     0.9550     2.7224 H
57 H57     2.3877     0.5271     2.6662 H
58 H58     3.0333     1.7510     1.5520 H
59 C59     3.8845    -1.6351     1.7645 C
60 H60     4.3200    -2.3832     1.0900 H
61 H61     2.9742    -2.0586     2.2131 H
62 H62     4.6092    -1.4582     2.5750 H
63 C63     2.9373    -1.5879    -1.5347 C
64 H64     4.0196    -1.3724    -1.5101 H
65 C65     2.7182    -3.0758    -1.2206 C
66 H66     1.6686    -3.3493    -1.3754 H
67 H67     2.9751    -3.3469    -0.1909 H
68 H68     3.3307    -3.6891    -1.9002 H
69 C69     2.3964    -1.2708    -2.9377 C
70 H70     2.8230    -1.9752    -3.6690 H
71 H71     2.6361    -0.2507    -3.2597 H
72 H72     1.3050    -1.3856    -2.9595 H
73 C73     3.5766    -0.3154     1.0441 C
74 H74     4.4646    -0.0149     0.4622 H
75 C75    -0.0399    -2.7763     0.5716 C
76 O76    -0.0453    -3.9519     0.6164 O
77 H77     0.8367    -1.3320     2.0184 H
@<TRIPOS>BOND
1 1 4 1
2 1 5 1
3 1 6 1
4 1 75 1
5 1 77 1
6 2 3 1
7 2 6 Ar
8 2 7 Ar
9 3 15 1
10 3 26 1
11 4 16 1
12 4 37 1
13 4 45 1
14 5 25 1
15 5 63 1
16 5 73 1
17 6 9 Ar
18 7 8 1
19 7 13 Ar
20 9 10 1
21 9 11 Ar
22 11 12 1
23 11 13 Ar
24 13 14 1
25 15 16 Ar
26 15 19 Ar
27 16 17 Ar
28 17 18 1
29 17 23 Ar
30 19 20 1
31 19 21 Ar
32 21 22 1
33 21 23 Ar
34 23 24 1
35 25 26 Ar
36 25 27 Ar
37 26 39 Ar
38 27 28 1
39 27 29 Ar
40 29 30 1
41 29 31 Ar
42 31 32 1
43 31 39 Ar
44 33 34 1
45 33 35 1
46 33 36 1
47 33 37 1
48 37 38 1
49 37 41 1
50 39 40 1
51 41 42 1
52 41 43 1
53 41 44 1
54 45 46 1
55 45 47 1
56 45 51 1
57 47 48 1
58 47 49 1
59 47 50 1
60 51 52 1
61 51 53 1
62 51 54 1
63 55 56 1
64 55 57 1
65 55 58 1
66 55 73 1
67 59 60 1
68 59 61 1
69 59 62 1
70 59 73 1
71 63 64 1
72 63 65 1
73 63 69 1
74 65 66 1
75 65 67 1
76 65 68 1
77 69 70 1
78 69 71 1
79 69 72 1
80 73 74 1
81 75 76 2
