# Supplementary material for: C–H Activation of Pyridines by Boryl Pincer Complexes: Elucidation of Boryl-Directed C–H Oxidative Addition to Ir and Discovery of Transition Metal-Assisted Reductive Elimination from Boron at Rh
Source: J Am Chem Soc. 2024 Oct 30;146(45):31281–94. doi: 10.1021/jacs.4c12143 (PMC11565645; doi:10.1021/jacs.4c12143)
Supplement: Supplementary file 2 — ja4c12143_si_002.zip [file ja4c12143_si_002.zip › T12-18.mol2]

# silses optimization
# Created by GaussView 6.0.16
#

#
#

@<TRIPOS>MOLECULE
Molecule Name
77 81
SMALL
NO_CHARGES


@<TRIPOS>ATOM
1 Ir1    -0.0419    -0.4549    -0.7139 Ir
2 N2     2.6054     0.4449    -1.8714 N
3 H3    -1.0221     0.2374    -1.7871 H
4 B4    -0.1116     1.3263     0.4069 B
5 C5     0.0291    -2.0790    -1.7979 C
6 P6     1.7415    -0.9265     0.8478 P
7 P7    -2.3107    -0.5361     0.1239 P
8 C8     1.2909     0.7385    -1.8316 C
9 O9     0.0403    -3.0284    -2.4791 O
10 C10     3.4415     1.2008    -2.6103 C
11 H11     4.4924     0.8926    -2.5984 H
12 C12     0.8074     1.8703    -2.5434 C
13 H13    -0.2483     2.1313    -2.4894 H
14 C14     1.6800     2.6562    -3.2980 C
15 H15     1.3035     3.5256    -3.8418 H
16 C16     3.0388     2.3146    -3.3480 C
17 H17     3.7581     2.8942    -3.9277 H
18 C18     1.0928     1.7123     1.3529 C
19 C19     2.0871     0.7225     1.6004 C
20 C20     3.1195     0.9544     2.5222 C
21 H21     3.8342     0.1678     2.7608 H
22 C22     1.2024     2.9331     2.0567 C
23 H23     0.4319     3.6926     1.9323 H
24 C24     2.2612     3.1852     2.9366 C
25 H25     2.3258     4.1422     3.4573 H
26 C26     3.2202     2.1906     3.1743 C
27 H27     4.0320     2.3674     3.8820 H
28 C28    -2.6401     1.2821     0.3094 C
29 C29    -1.4831     2.1071     0.3631 C
30 C30    -3.9276     1.8393     0.3199 C
31 H31    -4.8101     1.1974     0.3038 H
32 C32    -4.0903     3.2324     0.3117 C
33 H33    -5.0924     3.6641     0.2937 H
34 C34    -2.9620     4.0643     0.2995 C
35 H35    -3.0848     5.1482     0.2603 H
36 C36     4.6012    -0.8815     0.2135 C
37 H37     5.4218    -1.4581    -0.2422 H
38 H38     4.9582    -0.5141     1.1827 H
39 H39     4.3826    -0.0236    -0.4261 H
40 C40     3.3685    -1.7910     0.3452 C
41 H41     3.5556    -2.4900     1.1764 H
42 C42    -1.6774     3.5055     0.3440 C
43 H43    -0.8118     4.1690     0.3234 H
44 C44     3.1485    -2.6200    -0.9293 C
45 H45     2.3164    -3.3274    -0.8231 H
46 H46     4.0590    -3.1994    -1.1512 H
47 H47     2.9375    -1.9520    -1.7720 H
48 C48     1.3764    -1.9271     2.4085 C
49 H49     2.3353    -1.9939     2.9498 H
50 C50     0.3644    -1.2015     3.2973 C
51 H51    -0.4966    -0.8811     2.7016 H
52 H52     0.8026    -0.3053     3.7539 H
53 H53     0.0027    -1.8611     4.1012 H
54 C54     0.9295    -3.3417     2.0085 C
55 H55     0.6470    -3.9240     2.8994 H
56 H56     1.7296    -3.8891     1.4909 H
57 H57     0.0651    -3.2983     1.3333 H
58 C58    -3.3877    -0.2474    -2.5348 C
59 H59    -4.2693    -0.4173    -3.1736 H
60 H60    -2.5013    -0.5975    -3.0783 H
61 H61    -3.2869     0.8339    -2.3714 H
62 C62    -3.5985    -2.5287    -1.4609 C
63 H63    -2.6132    -2.8989    -1.7721 H
64 H64    -4.3120    -2.7593    -2.2672 H
65 H65    -3.9143    -3.0889    -0.5714 H
66 C66    -3.2285    -1.2999     1.6250 C
67 H67    -4.2638    -1.4110     1.2626 H
68 C68    -2.6998    -2.6989     1.9801 C
69 H69    -1.7540    -2.6349     2.5250 H
70 H70    -2.5287    -3.3244     1.0947 H
71 H71    -3.4249    -3.2161     2.6281 H
72 C72    -3.2650    -0.3791     2.8562 C
73 H73    -3.7187    -0.9162     3.7044 H
74 H74    -3.8528     0.5269     2.6682 H
75 H75    -2.2618    -0.0596     3.1647 H
76 C76    -3.5689    -1.0115    -1.2168 C
77 H77    -4.5395    -0.7134    -0.7865 H
@<TRIPOS>BOND
1 1 3 1
2 1 4 1
3 1 5 1
4 1 6 1
5 1 7 1
6 1 8 1
7 2 8 Ar
8 2 10 Ar
9 4 18 1
10 4 29 1
11 5 9 2
12 6 19 1
13 6 40 1
14 6 48 1
15 7 28 1
16 7 66 1
17 7 76 1
18 8 12 Ar
19 10 11 1
20 10 16 Ar
21 12 13 1
22 12 14 Ar
23 14 15 1
24 14 16 Ar
25 16 17 1
26 18 19 Ar
27 18 22 Ar
28 19 20 Ar
29 20 21 1
30 20 26 Ar
31 22 23 1
32 22 24 Ar
33 24 25 1
34 24 26 Ar
35 26 27 1
36 28 29 Ar
37 28 30 Ar
38 29 42 Ar
39 30 31 1
40 30 32 Ar
41 32 33 1
42 32 34 Ar
43 34 35 1
44 34 42 Ar
45 36 37 1
46 36 38 1
47 36 39 1
48 36 40 1
49 40 41 1
50 40 44 1
51 42 43 1
52 44 45 1
53 44 46 1
54 44 47 1
55 48 49 1
56 48 50 1
57 48 54 1
58 50 51 1
59 50 52 1
60 50 53 1
61 54 55 1
62 54 56 1
63 54 57 1
64 58 59 1
65 58 60 1
66 58 61 1
67 58 76 1
68 62 63 1
69 62 64 1
70 62 65 1
71 62 76 1
72 66 67 1
73 66 68 1
74 66 72 1
75 68 69 1
76 68 70 1
77 68 71 1
78 72 73 1
79 72 74 1
80 72 75 1
81 76 77 1
