# Supplementary material for: C–H Activation of Pyridines by Boryl Pincer Complexes: Elucidation of Boryl-Directed C–H Oxidative Addition to Ir and Discovery of Transition Metal-Assisted Reductive Elimination from Boron at Rh
Source: J Am Chem Soc. 2024 Oct 30;146(45):31281–94. doi: 10.1021/jacs.4c12143 (PMC11565645; doi:10.1021/jacs.4c12143)
Supplement: Supplementary file 2 — ja4c12143_si_002.zip [file ja4c12143_si_002.zip › T12-2.mol2]

# silses optimization
# Created by GaussView 6.0.16
#

#
#

@<TRIPOS>MOLECULE
Molecule Name
77 81
SMALL
NO_CHARGES


@<TRIPOS>ATOM
1 Ir1     0.0156    -0.4367    -1.0565 Ir
2 N2    -0.6577     2.2782    -0.7199 N
3 H3    -1.1051    -1.0642    -2.0725 H
4 B4    -0.0570     1.4019     0.4391 B
5 C5     1.0102    -0.8868    -2.6066 C
6 P6     1.9538    -0.7738     0.3617 P
7 P7    -1.8656    -1.0096     0.2640 P
8 C8    -0.5346     1.4105    -1.7652 C
9 O9     1.4938    -1.0309    -3.6699 O
10 C10    -1.1655     3.5257    -0.8125 C
11 H11    -1.2751     4.0754     0.1216 H
12 C12    -0.8588     1.9089    -3.0485 C
13 H13    -0.7510     1.2564    -3.9148 H
14 C14    -1.3368     3.2112    -3.1890 C
15 H15    -1.5867     3.5977    -4.1792 H
16 C16    -1.5245     4.0313    -2.0544 C
17 H17    -1.9335     5.0363    -2.1410 H
18 C18     1.4238     1.8791     0.8352 C
19 C19     2.4459     0.9118     0.9383 C
20 C20     3.7118     1.2367     1.4559 C
21 H21     4.4849     0.4718     1.5505 H
22 C22     1.7441     3.2037     1.2004 C
23 H23     0.9904     3.9889     1.1040 H
24 C24     3.0172     3.5469     1.6764 C
25 H25     3.2426     4.5826     1.9383 H
26 C26     4.0010     2.5578     1.8215 C
27 H27     4.9911     2.8169     2.2004 H
28 C28    -1.9814     0.1192     1.7069 C
29 C29    -1.0709     1.2033     1.6789 C
30 C30    -2.9459    -0.0017     2.7241 C
31 H31    -3.6681    -0.8198     2.7053 H
32 C32    -2.9820     0.9270     3.7708 C
33 H33    -3.7191     0.8242     4.5691 H
34 C34    -2.0586     1.9831     3.7891 C
35 H35    -2.0715     2.7037     4.6092 H
36 C36     4.1404    -0.3792    -1.4451 C
37 H37     5.0570    -0.7971    -1.8907 H
38 H38     4.3998     0.5572    -0.9385 H
39 H39     3.4532    -0.1405    -2.2643 H
40 C40     3.5286    -1.4112    -0.4817 C
41 H41     4.2349    -1.5677     0.3518 H
42 C42    -1.1238     2.1160     2.7537 C
43 H43    -0.4069     2.9385     2.7889 H
44 C44     3.3239    -2.7599    -1.1948 C
45 H45     2.8493    -3.5136    -0.5576 H
46 H46     4.3021    -3.1515    -1.5162 H
47 H47     2.7013    -2.6438    -2.0875 H
48 C48     2.0773    -1.6607     2.0383 C
49 H49     3.0980    -1.4063     2.3712 H
50 C50     1.1025    -1.0522     3.0551 C
51 H51     0.0599    -1.1613     2.7444 H
52 H52     1.2887     0.0196     3.1930 H
53 H53     1.2214    -1.5529     4.0288 H
54 C54     1.9744    -3.1906     1.9423 C
55 H55     1.8120    -3.6247     2.9412 H
56 H56     2.8948    -3.6307     1.5381 H
57 H57     1.1427    -3.5044     1.2986 H
58 C58    -3.7049     0.8515    -0.8955 C
59 H59    -4.7526     1.0529    -1.1688 H
60 H60    -3.0771     1.1130    -1.7546 H
61 H61    -3.4377     1.5081    -0.0587 H
62 C62    -3.8871    -1.5215    -1.7367 C
63 H63    -3.9322    -2.5860    -1.4736 H
64 H64    -3.1432    -1.3967    -2.5371 H
65 H65    -4.8706    -1.2368    -2.1429 H
66 C66    -2.2329    -2.7928     0.8376 C
67 H67    -3.3320    -2.8758     0.8102 H
68 C68    -1.6335    -3.7746    -0.1838 C
69 H69    -0.5440    -3.6451    -0.2405 H
70 H70    -2.0181    -3.6119    -1.1981 H
71 H71    -1.8589    -4.8113     0.1126 H
72 C72    -1.7669    -3.1468     2.2564 C
73 H73    -2.1203    -4.1588     2.5101 H
74 H74    -2.1451    -2.4538     3.0167 H
75 H75    -0.6756    -3.1556     2.3251 H
76 C76    -3.5484    -0.6308    -0.5348 C
77 H77    -4.2564    -0.8600     0.2808 H
@<TRIPOS>BOND
1 1 3 1
2 1 5 1
3 1 6 1
4 1 7 1
5 1 8 1
6 2 4 1
7 2 8 Ar
8 2 10 Ar
9 4 18 1
10 4 29 1
11 5 9 2
12 6 19 1
13 6 40 1
14 6 48 1
15 7 28 1
16 7 66 1
17 7 76 1
18 8 12 Ar
19 10 11 1
20 10 16 Ar
21 12 13 1
22 12 14 Ar
23 14 15 1
24 14 16 Ar
25 16 17 1
26 18 19 Ar
27 18 22 Ar
28 19 20 Ar
29 20 21 1
30 20 26 Ar
31 22 23 1
32 22 24 Ar
33 24 25 1
34 24 26 Ar
35 26 27 1
36 28 29 Ar
37 28 30 Ar
38 29 42 Ar
39 30 31 1
40 30 32 Ar
41 32 33 1
42 32 34 Ar
43 34 35 1
44 34 42 Ar
45 36 37 1
46 36 38 1
47 36 39 1
48 36 40 1
49 40 41 1
50 40 44 1
51 42 43 1
52 44 45 1
53 44 46 1
54 44 47 1
55 48 49 1
56 48 50 1
57 48 54 1
58 50 51 1
59 50 52 1
60 50 53 1
61 54 55 1
62 54 56 1
63 54 57 1
64 58 59 1
65 58 60 1
66 58 61 1
67 58 76 1
68 62 63 1
69 62 64 1
70 62 65 1
71 62 76 1
72 66 67 1
73 66 68 1
74 66 72 1
75 68 69 1
76 68 70 1
77 68 71 1
78 72 73 1
79 72 74 1
80 72 75 1
81 76 77 1
