# Supplementary material for: C–H Activation of Pyridines by Boryl Pincer Complexes: Elucidation of Boryl-Directed C–H Oxidative Addition to Ir and Discovery of Transition Metal-Assisted Reductive Elimination from Boron at Rh
Source: J Am Chem Soc. 2024 Oct 30;146(45):31281–94. doi: 10.1021/jacs.4c12143 (PMC11565645; doi:10.1021/jacs.4c12143)
Supplement: Supplementary file 2 — ja4c12143_si_002.zip [file ja4c12143_si_002.zip › T18-19.mol2]

# silses optimization
# Created by GaussView 6.0.16
#

#
#

@<TRIPOS>MOLECULE
Molecule Name
77 80
SMALL
NO_CHARGES


@<TRIPOS>ATOM
1 Ir1    -0.0764    -0.5132    -0.8686 Ir
2 N2     1.8846     1.8568    -1.3546 N
3 H3    -1.2642    -0.0763    -1.8815 H
4 B4    -0.2027     1.2507     0.4087 B
5 C5     0.2788    -1.9382    -2.0803 C
6 P6     1.9667    -0.8280     0.3788 P
7 P7    -2.0918    -0.8219     0.2822 P
8 C8     0.5611     1.5469    -1.4138 C
9 O9     0.4656    -2.8591    -2.7873 O
10 C10     2.3525     2.8919    -2.0653 C
11 H11     3.4288     3.0757    -1.9891 H
12 C12    -0.3206     2.3612    -2.1737 C
13 H13    -1.3852     2.1385    -2.1676 H
14 C14     0.1727     3.4466    -2.9028 C
15 H15    -0.5025     4.0698    -3.4923 H
16 C16     1.5452     3.7194    -2.8596 C
17 H17     1.9787     4.5574    -3.4068 H
18 C18     0.9096     1.4568     1.5231 C
19 C19     1.9942     0.5418     1.6066 C
20 C20     2.9453     0.6394     2.6335 C
21 H21     3.7514    -0.0917     2.7085 H
22 C22     0.8325     2.4607     2.5115 C
23 H23    -0.0075     3.1553     2.4994 H
24 C24     1.7898     2.5707     3.5288 C
25 H25     1.6994     3.3564     4.2812 H
26 C26     2.8496     1.6568     3.5935 C
27 H27     3.5882     1.7225     4.3942 H
28 C28    -2.6945     0.9003     0.5975 C
29 C29    -1.6585     1.8653     0.5907 C
30 C30    -4.0238     1.2542     0.8786 C
31 H31    -4.8056     0.4930     0.9138 H
32 C32    -4.3523     2.6001     1.0920 C
33 H33    -5.3872     2.8854     1.2885 H
34 C34    -3.3484     3.5801     1.0380 C
35 H35    -3.6074     4.6306     1.1831 H
36 C36     4.5437     0.3626    -0.2202 C
37 H37     5.4410     0.3334    -0.8588 H
38 H38     4.8778     0.3179     0.8236 H
39 H39     4.0276     1.3152    -0.3745 H
40 C40     3.6247    -0.8123    -0.5901 C
41 H41     4.1203    -1.7401    -0.2632 H
42 C42    -2.0158     3.2124     0.8062 C
43 H43    -1.2458     3.9856     0.7676 H
44 C44     3.4214    -0.9153    -2.1084 C
45 H45     2.8950    -1.8346    -2.3886 H
46 H46     4.4057    -0.9250    -2.6039 H
47 H47     2.8472    -0.0640    -2.4876 H
48 C48     2.3094    -2.3867     1.3956 C
49 H49     3.3831    -2.3260     1.6428 H
50 C50     1.5273    -2.4951     2.7053 C
51 H51     0.4544    -2.5694     2.5130 H
52 H52     1.6980    -1.6324     3.3611 H
53 H53     1.8348    -3.4051     3.2446 H
54 C54     2.0739    -3.6154     0.5013 C
55 H55     2.3524    -4.5357     1.0377 H
56 H56     2.6578    -3.5762    -0.4289 H
57 H57     1.0136    -3.6831     0.2208 H
58 C58    -3.9849    -0.7393    -1.8615 C
59 H59    -4.8127    -1.2468    -2.3809 H
60 H60    -3.1916    -0.5509    -2.5982 H
61 H61    -4.3481     0.2291    -1.4977 H
62 C62    -3.0042    -2.9875    -1.3135 C
63 H63    -2.5838    -3.6630    -0.5598 H
64 H64    -2.2348    -2.8263    -2.0776 H
65 H65    -3.8583    -3.4945    -1.7891 H
66 C66    -2.3791    -1.5515     2.0043 C
67 H67    -3.4527    -1.3791     2.1921 H
68 C68    -2.1193    -3.0658     2.0564 C
69 H69    -1.1812    -3.3382     1.5544 H
70 H70    -2.9302    -3.6252     1.5718 H
71 H71    -2.0568    -3.4081     3.1008 H
72 C72    -1.5844    -0.7456     3.0444 C
73 H73    -1.6506    -1.2300     4.0307 H
74 H74    -1.9785     0.2744     3.1326 H
75 H75    -0.5266    -0.6604     2.7751 H
76 C76    -3.4635    -1.6402    -0.7303 C
77 H77    -4.2819    -1.8176    -0.0112 H
@<TRIPOS>BOND
1 1 3 1
2 1 4 1
3 1 5 1
4 1 6 1
5 1 7 1
6 2 8 Ar
7 2 10 Ar
8 4 18 1
9 4 29 1
10 5 9 2
11 6 19 1
12 6 40 1
13 6 48 1
14 7 28 1
15 7 66 1
16 7 76 1
17 8 12 Ar
18 10 11 1
19 10 16 Ar
20 12 13 1
21 12 14 Ar
22 14 15 1
23 14 16 Ar
24 16 17 1
25 18 19 Ar
26 18 22 Ar
27 19 20 Ar
28 20 21 1
29 20 26 Ar
30 22 23 1
31 22 24 Ar
32 24 25 1
33 24 26 Ar
34 26 27 1
35 28 29 Ar
36 28 30 Ar
37 29 42 Ar
38 30 31 1
39 30 32 Ar
40 32 33 1
41 32 34 Ar
42 34 35 1
43 34 42 Ar
44 36 37 1
45 36 38 1
46 36 39 1
47 36 40 1
48 40 41 1
49 40 44 1
50 42 43 1
51 44 45 1
52 44 46 1
53 44 47 1
54 48 49 1
55 48 50 1
56 48 54 1
57 50 51 1
58 50 52 1
59 50 53 1
60 54 55 1
61 54 56 1
62 54 57 1
63 58 59 1
64 58 60 1
65 58 61 1
66 58 76 1
67 62 63 1
68 62 64 1
69 62 65 1
70 62 76 1
71 66 67 1
72 66 68 1
73 66 72 1
74 68 69 1
75 68 70 1
76 68 71 1
77 72 73 1
78 72 74 1
79 72 75 1
80 76 77 1
