# Supplementary material for: C–H Activation of Pyridines by Boryl Pincer Complexes: Elucidation of Boryl-Directed C–H Oxidative Addition to Ir and Discovery of Transition Metal-Assisted Reductive Elimination from Boron at Rh
Source: J Am Chem Soc. 2024 Oct 30;146(45):31281–94. doi: 10.1021/jacs.4c12143 (PMC11565645; doi:10.1021/jacs.4c12143)
Supplement: Supplementary file 2 — ja4c12143_si_002.zip [file ja4c12143_si_002.zip › T19-20.mol2]

# silses optimization
# Created by GaussView 6.0.16
#

#
#

@<TRIPOS>MOLECULE
Molecule Name
77 80
SMALL
NO_CHARGES


@<TRIPOS>ATOM
1 Ir1     0.0272    -0.7144    -0.9371 Ir
2 H2    -1.1165    -1.5536    -1.7809 H
3 B3    -0.0499     1.5671     0.2306 B
4 C4     1.0037    -1.4157    -2.3971 C
5 P5     1.9618    -0.6242     0.4321 P
6 P6    -1.8506    -0.9111     0.4592 P
7 O7     1.4304    -1.7843    -3.4270 O
8 C8    -1.2720     3.3520    -1.4590 C
9 H9    -1.4008     4.1091    -0.6843 H
10 C10    -0.9838     1.3533    -3.3392 C
11 H11    -0.8672     0.5127    -4.0253 H
12 C12    -1.5351     2.5747    -3.7355 C
13 H13    -1.8424     2.7248    -4.7704 H
14 C14    -1.6947     3.5847    -2.7731 C
15 H15    -2.1445     4.5395    -3.0504 H
16 C16     1.4447     2.0626     0.5181 C
17 C17     2.4778     1.1268     0.7253 C
18 C18     3.7571     1.5350     1.1418 C
19 H19     4.5431     0.7987     1.3192 H
20 C20     1.7564     3.4307     0.6737 C
21 H21     0.9890     4.1838     0.4804 H
22 C22     3.0375     3.8473     1.0607 C
23 H23     3.2573     4.9115     1.1661 H
24 C24     4.0386     2.8969     1.3095 C
25 H25     5.0360     3.2157     1.6168 H
26 C26    -1.9533     0.4455     1.6934 C
27 C27    -1.0409     1.5102     1.4950 C
28 C28    -2.9120     0.4884     2.7222 C
29 H29    -3.6326    -0.3236     2.8350 H
30 C30    -2.9415     1.5655     3.6154 C
31 H31    -3.6730     1.5871     4.4249 H
32 C32    -2.0152     2.6080     3.4657 C
33 H33    -2.0188     3.4455     4.1662 H
34 C34     4.1078    -0.5388    -1.4583 C
35 H35     5.0199    -1.0198    -1.8453 H
36 H36     4.3627     0.4785    -1.1408 H
37 H37     3.3959    -0.4641    -2.2886 H
38 C38     3.5361    -1.3829    -0.3058 C
39 H39     4.2537    -1.3530     0.5318 H
40 C40    -1.0875     2.5792     2.4167 C
41 H41    -0.3737     3.3988     2.3177 H
42 C42     3.3820    -2.8517    -0.7431 C
43 H43     2.8530    -3.4680    -0.0096 H
44 H44     4.3819    -3.2867    -0.8998 H
45 H45     2.8378    -2.9287    -1.6890 H
46 C46     2.1048    -1.2326     2.2249 C
47 H47     3.1333    -0.9372     2.4937 H
48 C48     1.1542    -0.4606     3.1487 C
49 H49     0.1059    -0.6158     2.8818 H
50 H50     1.3439     0.6186     3.1060 H
51 H51     1.2945    -0.7963     4.1883 H
52 C52     1.9866    -2.7569     2.3795 C
53 H53     1.8121    -3.0200     3.4344 H
54 H54     2.9051    -3.2664     2.0623 H
55 H55     1.1561    -3.1613     1.7874 H
56 C56    -3.7194     0.7154    -0.9776 C
57 H57    -4.7734     0.8660    -1.2593 H
58 H58    -3.1129     0.8165    -1.8840 H
59 H59    -3.4352     1.5126    -0.2807 H
60 C60    -3.9180    -1.7688    -1.3729 C
61 H61    -3.9590    -2.7680    -0.9210 H
62 H62    -3.1914    -1.7954    -2.1979 H
63 H63    -4.9103    -1.5562    -1.8011 H
64 C64    -2.2028    -2.5640     1.3426 C
65 H65    -3.3027    -2.6371     1.3575 H
66 C66    -1.6385    -3.7234     0.5041 C
67 H67    -0.5525    -3.6106     0.3847 H
68 H68    -2.0596    -3.7534    -0.5078 H
69 H69    -1.8535    -4.6830     1.0006 H
70 C70    -1.7066    -2.6631     2.7921 C
71 H71    -2.0724    -3.6043     3.2321 H
72 H72    -2.0539    -1.8360     3.4217 H
73 H73    -0.6147    -2.6836     2.8377 H
74 C74    -3.5512    -0.6776    -0.3596 C
75 H75    -4.2398    -0.7540     0.5000 H
76 N76    -0.5775     1.1512    -2.0738 N
77 C77    -0.6804     2.1220    -1.1318 C
@<TRIPOS>BOND
1 1 2 1
2 1 4 1
3 1 5 1
4 1 6 1
5 3 16 1
6 3 27 1
7 3 77 1
8 4 7 2
9 5 17 1
10 5 38 1
11 5 46 1
12 6 26 1
13 6 64 1
14 6 74 1
15 8 9 1
16 8 14 Ar
17 8 77 Ar
18 10 11 1
19 10 12 Ar
20 10 76 Ar
21 12 13 1
22 12 14 Ar
23 14 15 1
24 16 17 Ar
25 16 20 Ar
26 17 18 Ar
27 18 19 1
28 18 24 Ar
29 20 21 1
30 20 22 Ar
31 22 23 1
32 22 24 Ar
33 24 25 1
34 26 27 Ar
35 26 28 Ar
36 27 40 Ar
37 28 29 1
38 28 30 Ar
39 30 31 1
40 30 32 Ar
41 32 33 1
42 32 40 Ar
43 34 35 1
44 34 36 1
45 34 37 1
46 34 38 1
47 38 39 1
48 38 42 1
49 40 41 1
50 42 43 1
51 42 44 1
52 42 45 1
53 46 47 1
54 46 48 1
55 46 52 1
56 48 49 1
57 48 50 1
58 48 51 1
59 52 53 1
60 52 54 1
61 52 55 1
62 56 57 1
63 56 58 1
64 56 59 1
65 56 74 1
66 60 61 1
67 60 62 1
68 60 63 1
69 60 74 1
70 64 65 1
71 64 66 1
72 64 70 1
73 66 67 1
74 66 68 1
75 66 69 1
76 70 71 1
77 70 72 1
78 70 73 1
79 74 75 1
80 76 77 Ar
