# Supplementary material for: C–H Activation of Pyridines by Boryl Pincer Complexes: Elucidation of Boryl-Directed C–H Oxidative Addition to Ir and Discovery of Transition Metal-Assisted Reductive Elimination from Boron at Rh
Source: J Am Chem Soc. 2024 Oct 30;146(45):31281–94. doi: 10.1021/jacs.4c12143 (PMC11565645; doi:10.1021/jacs.4c12143)
Supplement: Supplementary file 2 — ja4c12143_si_002.zip [file ja4c12143_si_002.zip › T20-21.mol2]

# silses optimization
# Created by GaussView 6.0.16
#

#
#

@<TRIPOS>MOLECULE
Molecule Name
77 80
SMALL
NO_CHARGES


@<TRIPOS>ATOM
1 Ir1     0.0377    -0.8099     0.2990 Ir
2 N2    -1.4189     1.3349     1.9441 N
3 H3     0.1012    -2.2096    -0.4841 H
4 B4    -0.0089     1.1979    -0.5114 B
5 C5     0.0311    -1.7509     1.9897 C
6 P6    -2.1547    -0.7683    -0.4980 P
7 P7     2.2833    -0.6342    -0.2278 P
8 C8    -0.1599     1.2478     1.4359 C
9 O9     0.0392    -2.0153     3.1318 O
10 C10    -1.6105     1.9745     3.1047 C
11 H11    -2.6426     2.0048     3.4680 H
12 C12     0.9221     1.8540     2.1066 C
13 H13     1.9126     1.8203     1.6660 H
14 C14     0.7141     2.5320     3.3141 C
15 H15     1.5492     3.0056     3.8338 H
16 C16    -0.5813     2.5897     3.8359 C
17 H17    -0.7980     3.1063     4.7718 H
18 C18    -1.4246     1.8264    -0.9561 C
19 C19    -2.5372     0.9491    -0.9918 C
20 C20    -3.8176     1.3712    -1.3806 C
21 H21    -4.6439     0.6588    -1.4251 H
22 C22    -1.7000     3.1843    -1.2311 C
23 H23    -0.9172     3.9313    -1.1152 H
24 C24    -2.9792     3.6257    -1.5975 C
25 H25    -3.1485     4.6852    -1.8003 H
26 C26    -4.0405     2.7164    -1.6994 C
27 H27    -5.0334     3.0540    -2.0013 H
28 C28     2.5943     1.1169    -0.6418 C
29 C29     1.4085     1.8475    -0.9391 C
30 C30     3.8788     1.6463    -0.8379 C
31 H31     4.7630     1.0554    -0.5907 H
32 C32     4.0295     2.9202    -1.4002 C
33 H33     5.0243     3.3388    -1.5606 H
34 C34     2.8856     3.6274    -1.7945 C
35 H35     2.9879     4.6016    -2.2766 H
36 C36    -4.1824    -0.3641     1.5025 C
37 H37    -5.0439    -0.8006     2.0330 H
38 H38    -4.5091     0.5538     1.0008 H
39 H39    -3.4180    -0.0847     2.2351 H
40 C40    -3.6145    -1.4026     0.5233 C
41 H41    -4.3891    -1.6581    -0.2208 H
42 C42     1.6073     3.0979    -1.5669 C
43 H43     0.7509     3.6757    -1.9041 H
44 C44    -3.2234    -2.6760     1.2957 C
45 H45    -2.7088    -3.4208     0.6775 H
46 H46    -4.1270    -3.1429     1.7177 H
47 H47    -2.5542    -2.4209     2.1262 H
48 C48    -2.4219    -1.6657    -2.1383 C
49 H49    -3.4507    -1.3849    -2.4236 H
50 C50    -1.4574    -1.1290    -3.2034 C
51 H51    -0.4256    -1.3900    -2.9434 H
52 H52    -1.5150    -0.0367    -3.2928 H
53 H53    -1.6954    -1.5733    -4.1826 H
54 C54    -2.3385    -3.1949    -2.0368 C
55 H55    -2.4257    -3.6386    -3.0411 H
56 H56    -3.1415    -3.6155    -1.4183 H
57 H57    -1.3739    -3.5083    -1.6119 H
58 C58     3.5904    -0.3087     2.2634 C
59 H59     4.3669    -0.6568     2.9621 H
60 H60     2.6169    -0.4035     2.7624 H
61 H61     3.7730     0.7541     2.0590 H
62 C62     3.5632    -2.6487     1.2951 C
63 H63     3.7795    -3.2675     0.4153 H
64 H64     2.5691    -2.9219     1.6749 H
65 H65     4.3031    -2.9017     2.0699 H
66 C66     2.8321    -1.5051    -1.8234 C
67 H67     3.9269    -1.5950    -1.7165 H
68 C68     2.2337    -2.9122    -1.9876 C
69 H69     1.1723    -2.8447    -2.2559 H
70 H70     2.3019    -3.5220    -1.0792 H
71 H71     2.7582    -3.4405    -2.7995 H
72 C72     2.5277    -0.6491    -3.0651 C
73 H73     2.7319    -1.2352    -3.9747 H
74 H74     3.1345     0.2630    -3.0953 H
75 H75     1.4725    -0.3479    -3.0815 H
76 C76     3.6380    -1.1460     0.9782 C
77 H77     4.5920    -0.9462     0.4608 H
@<TRIPOS>BOND
1 1 3 1
2 1 4 1
3 1 5 1
4 1 6 1
5 1 7 1
6 2 8 Ar
7 2 10 Ar
8 4 18 1
9 4 29 1
10 5 9 2
11 6 19 1
12 6 40 1
13 6 48 1
14 7 28 1
15 7 66 1
16 7 76 1
17 8 12 Ar
18 10 11 1
19 10 16 Ar
20 12 13 1
21 12 14 Ar
22 14 15 1
23 14 16 Ar
24 16 17 1
25 18 19 Ar
26 18 22 Ar
27 19 20 Ar
28 20 21 1
29 20 26 Ar
30 22 23 1
31 22 24 Ar
32 24 25 1
33 24 26 Ar
34 26 27 1
35 28 29 Ar
36 28 30 Ar
37 29 42 Ar
38 30 31 1
39 30 32 Ar
40 32 33 1
41 32 34 Ar
42 34 35 1
43 34 42 Ar
44 36 37 1
45 36 38 1
46 36 39 1
47 36 40 1
48 40 41 1
49 40 44 1
50 42 43 1
51 44 45 1
52 44 46 1
53 44 47 1
54 48 49 1
55 48 50 1
56 48 54 1
57 50 51 1
58 50 52 1
59 50 53 1
60 54 55 1
61 54 56 1
62 54 57 1
63 58 59 1
64 58 60 1
65 58 61 1
66 58 76 1
67 62 63 1
68 62 64 1
69 62 65 1
70 62 76 1
71 66 67 1
72 66 68 1
73 66 72 1
74 68 69 1
75 68 70 1
76 68 71 1
77 72 73 1
78 72 74 1
79 72 75 1
80 76 77 1
