# Supplementary material for: C–H Activation of Pyridines by Boryl Pincer Complexes: Elucidation of Boryl-Directed C–H Oxidative Addition to Ir and Discovery of Transition Metal-Assisted Reductive Elimination from Boron at Rh
Source: J Am Chem Soc. 2024 Oct 30;146(45):31281–94. doi: 10.1021/jacs.4c12143 (PMC11565645; doi:10.1021/jacs.4c12143)
Supplement: Supplementary file 2 — ja4c12143_si_002.zip [file ja4c12143_si_002.zip › T21-2.mol2]

# silses optimization
# Created by GaussView 6.0.16
#

#
#

@<TRIPOS>MOLECULE
Molecule Name
77 80
SMALL
NO_CHARGES


@<TRIPOS>ATOM
1 Ir1     0.0040    -0.7703    -0.1033 Ir
2 N2     0.9532    -0.2215     2.7415 N
3 H3     0.1864    -1.1963    -1.6895 H
4 B4    -0.0694     1.3395    -0.2272 B
5 C5     0.0601    -2.6314     0.4829 C
6 P6    -2.1855    -0.4603    -0.8003 P
7 P7     2.3135    -0.3567    -0.2740 P
8 C8    -0.1681    -0.1197     1.9862 C
9 O9     0.0894    -3.7116     0.9245 O
10 C10     0.9073     0.0527     4.0588 C
11 H11     1.8551    -0.0574     4.5973 H
12 C12    -1.3623     0.3266     2.5990 C
13 H13    -2.2554     0.4764     2.0035 H
14 C14    -1.4098     0.6082     3.9670 C
15 H15    -2.3425     0.9436     4.4269 H
16 C16    -0.2466     0.4607     4.7323 C
17 H17    -0.2297     0.6672     5.8033 H
18 C18    -1.4766     2.0488    -0.0200 C
19 C19    -2.6198     1.2599    -0.3199 C
20 C20    -3.9181     1.7822    -0.2496 C
21 H21    -4.7799     1.1720    -0.5259 H
22 C22    -1.7063     3.3572     0.4555 C
23 H23    -0.8607     3.9723     0.7640 H
24 C24    -3.0049     3.8703     0.5851 C
25 H25    -3.1567     4.8780     0.9760 H
26 C26    -4.1108     3.0944     0.2086 C
27 H27    -5.1202     3.5014     0.2893 H
28 C28     2.4828     1.4644    -0.4559 C
29 C29     1.2508     2.1671    -0.4989 C
30 C30     3.7023     2.1034    -0.7258 C
31 H31     4.6377     1.5421    -0.7074 H
32 C32     3.7184     3.4632    -1.0649 C
33 H33     4.6654     3.9597    -1.2832 H
34 C34     2.5116     4.1720    -1.1546 C
35 H35     2.5180     5.2226    -1.4505 H
36 C36    -4.0906    -1.3084     1.1791 C
37 H37    -4.9385    -1.9734     1.4063 H
38 H38    -4.4184    -0.2737     1.3350 H
39 H39    -3.2909    -1.5269     1.8986 H
40 C40    -3.6101    -1.5752    -0.2565 C
41 H41    -4.4326    -1.3557    -0.9593 H
42 C42     1.2988     3.5294    -0.8759 C
43 H43     0.3696     4.0881    -0.9846 H
44 C44    -3.2213    -3.0606    -0.3822 C
45 H45    -2.7559    -3.3124    -1.3409 H
46 H46    -4.1193    -3.6858    -0.2614 H
47 H47    -2.5129    -3.3328     0.4086 H
48 C48    -2.4525    -0.3443    -2.6721 C
49 H49    -3.5184    -0.0716    -2.7651 H
50 C50    -1.6081     0.7925    -3.2692 C
51 H51    -0.5389     0.6028    -3.1160 H
52 H52    -1.8490     1.7626    -2.8174 H
53 H53    -1.7984     0.8607    -4.3515 H
54 C54    -2.2055    -1.6619    -3.4209 C
55 H55    -2.2575    -1.4854    -4.5064 H
56 H56    -2.9535    -2.4263    -3.1763 H
57 H57    -1.2074    -2.0591    -3.1878 H
58 C58     4.0710     0.0975     1.9703 C
59 H59     4.8174    -0.3451     2.6492 H
60 H60     3.1992     0.4036     2.5561 H
61 H61     4.5159     0.9900     1.5143 H
62 C62     3.2249    -2.2619     1.6106 C
63 H63     2.9476    -3.0413     0.8899 H
64 H64     2.3634    -2.0624     2.2582 H
65 H65     4.0546    -2.6466     2.2247 H
66 C66     3.0720    -0.9258    -1.9106 C
67 H67     4.1207    -0.5880    -1.8456 H
68 C68     3.0479    -2.4567    -2.0333 C
69 H69     2.0124    -2.8238    -2.0075 H
70 H70     3.6091    -2.9494    -1.2284 H
71 H71     3.4972    -2.7625    -2.9911 H
72 C72     2.4327    -0.2633    -3.1373 C
73 H73     3.0073    -0.5299    -4.0384 H
74 H74     2.4136     0.8308    -3.0520 H
75 H75     1.4027    -0.6158    -3.2714 H
76 C76     3.6567    -0.9540     0.9286 C
77 H77     4.5229    -1.1620     0.2776 H
@<TRIPOS>BOND
1 1 3 1
2 1 4 1
3 1 5 1
4 1 6 1
5 1 7 1
6 2 8 Ar
7 2 10 Ar
8 4 18 1
9 4 29 1
10 5 9 2
11 6 19 1
12 6 40 1
13 6 48 1
14 7 28 1
15 7 66 1
16 7 76 1
17 8 12 Ar
18 10 11 1
19 10 16 Ar
20 12 13 1
21 12 14 Ar
22 14 15 1
23 14 16 Ar
24 16 17 1
25 18 19 Ar
26 18 22 Ar
27 19 20 Ar
28 20 21 1
29 20 26 Ar
30 22 23 1
31 22 24 Ar
32 24 25 1
33 24 26 Ar
34 26 27 1
35 28 29 Ar
36 28 30 Ar
37 29 42 Ar
38 30 31 1
39 30 32 Ar
40 32 33 1
41 32 34 Ar
42 34 35 1
43 34 42 Ar
44 36 37 1
45 36 38 1
46 36 39 1
47 36 40 1
48 40 41 1
49 40 44 1
50 42 43 1
51 44 45 1
52 44 46 1
53 44 47 1
54 48 49 1
55 48 50 1
56 48 54 1
57 50 51 1
58 50 52 1
59 50 53 1
60 54 55 1
61 54 56 1
62 54 57 1
63 58 59 1
64 58 60 1
65 58 61 1
66 58 76 1
67 62 63 1
68 62 64 1
69 62 65 1
70 62 76 1
71 66 67 1
72 66 68 1
73 66 72 1
74 68 69 1
75 68 70 1
76 68 71 1
77 72 73 1
78 72 74 1
79 72 75 1
80 76 77 1
