# Supplementary material for: C–H Activation of Pyridines by Boryl Pincer Complexes: Elucidation of Boryl-Directed C–H Oxidative Addition to Ir and Discovery of Transition Metal-Assisted Reductive Elimination from Boron at Rh
Source: J Am Chem Soc. 2024 Oct 30;146(45):31281–94. doi: 10.1021/jacs.4c12143 (PMC11565645; doi:10.1021/jacs.4c12143)
Supplement: Supplementary file 2 — ja4c12143_si_002.zip [file ja4c12143_si_002.zip › T3-4.mol2]

# silses optimization
# Created by GaussView 6.0.16
#

#
#

@<TRIPOS>MOLECULE
Molecule Name
78 79
SMALL
NO_CHARGES


@<TRIPOS>ATOM
1 Ir1     0.1050    -0.9466    -0.3863 Ir
2 H2    -0.3155     1.0024    -0.8194 H
3 P3    -2.1701    -0.9222    -0.0165 P
4 P4     2.3230    -0.6754     0.1690 P
5 C5    -0.4216     2.3304    -1.0639 C
6 O6     0.3080    -3.6018    -1.9019 O
7 C7     0.2289    -2.6096    -1.2744 C
8 C8    -1.6102     3.0729    -1.0328 C
9 H9    -2.4119     2.8000    -0.3499 H
10 C10    -1.7510     4.1949    -1.8641 C
11 H11    -2.6699     4.7832    -1.8248 H
12 C12    -0.7174     4.5639    -2.7365 C
13 H13    -0.8316     5.4368    -3.3813 H
14 C14     0.4648     3.8075    -2.7787 C
15 H15     1.2715     4.0876    -3.4586 H
16 C16     0.6092     2.6927    -1.9456 C
17 H17     1.5223     2.1012    -1.9659 H
18 C18     1.3894     1.7940     0.9233 C
19 C19    -3.7429     0.7508     1.6731 C
20 H20    -4.6095     0.1518     1.3850 H
21 C21    -3.8722     1.7190     2.6765 C
22 H22    -4.8374     1.8882     3.1566 H
23 C23    -2.7388     2.4387     3.0831 C
24 H24    -2.8192     3.1685     3.8912 H
25 C25    -1.5064     2.2353     2.4482 C
26 H26    -0.6453     2.8163     2.7763 H
27 C27    -1.3511     1.3014     1.4005 C
28 C28    -2.4939     0.5231     1.0703 C
29 C29     2.5740     1.0342     0.7881 C
30 C30     3.8365     1.5643     1.1139 C
31 H31     4.7361     0.9539     1.0137 H
32 C32     3.9427     2.8815     1.5719 C
33 H33     4.9194     3.2973     1.8257 H
34 C34     2.7852     3.6688     1.6842 C
35 H35     2.8634     4.7071     2.0122 H
36 C36     1.5355     3.1311     1.3581 C
37 H37     0.6570     3.7760     1.3952 H
38 C38    -2.7569    -2.3223     1.1012 C
39 H39    -3.7932    -2.0573     1.3714 H
40 C40    -2.7630    -3.6873     0.3999 C
41 H41    -3.4508    -3.7124    -0.4557 H
42 H42    -3.0864    -4.4650     1.1094 H
43 H43    -1.7593    -3.9532     0.0436 H
44 C44    -1.9025    -2.3536     2.3774 C
45 H45    -2.2763    -3.1306     3.0625 H
46 H46    -1.9197    -1.3897     2.9023 H
47 H47    -0.8581    -2.5817     2.1255 H
48 C48    -3.4391    -0.9188    -1.4145 C
49 H49    -4.3500    -1.3903    -1.0075 H
50 C50    -2.9118    -1.7553    -2.5941 C
51 H51    -3.6744    -1.8060    -3.3871 H
52 H52    -2.6477    -2.7798    -2.3064 H
53 H53    -2.0073    -1.2889    -3.0094 H
54 C54    -3.7754     0.5049    -1.8803 C
55 H55    -2.8761     1.0197    -2.2439 H
56 H56    -4.2085     1.1123    -1.0758 H
57 H57    -4.4991     0.4623    -2.7093 H
58 C58     2.8063    -1.7501     1.6449 C
59 H59     3.9085    -1.7166     1.6994 H
60 C60     2.3419    -3.2067     1.4767 C
61 H61     2.7010    -3.6711     0.5512 H
62 H62     1.2452    -3.2484     1.4574 H
63 H63     2.6999    -3.8107     2.3252 H
64 C64     2.2162    -1.1519     2.9348 C
65 H65     2.4300    -1.8174     3.7856 H
66 H66     1.1253    -1.0497     2.8434 H
67 H67     2.6304    -0.1608     3.1556 H
68 C68     3.7210    -0.8859    -1.0743 C
69 H69     4.6494    -0.6240    -0.5399 H
70 C70     3.5143     0.1084    -2.2277 C
71 H71     4.3136    -0.0072    -2.9761 H
72 H72     3.5313     1.1460    -1.8688 H
73 H73     2.5490    -0.0732    -2.7231 H
74 C74     3.8493    -2.3235    -1.5981 C
75 H75     2.9058    -2.6762    -2.0341 H
76 H76     4.1493    -3.0243    -0.8088 H
77 H77     4.6194    -2.3612    -2.3843 H
78 B78    -0.0177     1.1268     0.5327 B
@<TRIPOS>BOND
1 1 3 1
2 1 4 1
3 1 7 1
4 3 28 1
5 3 38 1
6 3 48 1
7 4 29 1
8 4 58 1
9 4 68 1
10 5 8 Ar
11 5 16 Ar
12 6 7 2
13 8 9 1
14 8 10 Ar
15 10 11 1
16 10 12 Ar
17 12 13 1
18 12 14 Ar
19 14 15 1
20 14 16 Ar
21 16 17 1
22 18 29 Ar
23 18 36 Ar
24 18 78 1
25 19 20 1
26 19 21 Ar
27 19 28 Ar
28 21 22 1
29 21 23 Ar
30 23 24 1
31 23 25 Ar
32 25 26 1
33 25 27 Ar
34 27 28 Ar
35 27 78 1
36 29 30 Ar
37 30 31 1
38 30 32 Ar
39 32 33 1
40 32 34 Ar
41 34 35 1
42 34 36 Ar
43 36 37 1
44 38 39 1
45 38 40 1
46 38 44 1
47 40 41 1
48 40 42 1
49 40 43 1
50 44 45 1
51 44 46 1
52 44 47 1
53 48 49 1
54 48 50 1
55 48 54 1
56 50 51 1
57 50 52 1
58 50 53 1
59 54 55 1
60 54 56 1
61 54 57 1
62 58 59 1
63 58 60 1
64 58 64 1
65 60 61 1
66 60 62 1
67 60 63 1
68 64 65 1
69 64 66 1
70 64 67 1
71 68 69 1
72 68 70 1
73 68 74 1
74 70 71 1
75 70 72 1
76 70 73 1
77 74 75 1
78 74 76 1
79 74 77 1
