# Supplementary material for: C–H Activation of Pyridines by Boryl Pincer Complexes: Elucidation of Boryl-Directed C–H Oxidative Addition to Ir and Discovery of Transition Metal-Assisted Reductive Elimination from Boron at Rh
Source: J Am Chem Soc. 2024 Oct 30;146(45):31281–94. doi: 10.1021/jacs.4c12143 (PMC11565645; doi:10.1021/jacs.4c12143)
Supplement: Supplementary file 2 — ja4c12143_si_002.zip [file ja4c12143_si_002.zip › T3-4_Bz.mol2]

# Title Card Required
# Created by GaussView 6.0.16
#

#
#

@<TRIPOS>MOLECULE
Molecule Name
78 79
SMALL
NO_CHARGES


@<TRIPOS>ATOM
1 Ir1     0.1011    -0.9441    -0.3848 Ir
2 H2    -0.3092     1.0144    -0.8202 H
3 P3    -2.1768    -0.9219    -0.0128 P
4 P4     2.3281    -0.6781     0.1608 P
5 C5    -0.4151     2.3399    -1.0655 C
6 O6     0.3050    -3.5941    -1.9035 O
7 C7     0.2226    -2.6035    -1.2701 C
8 C8    -1.6127     3.0691    -1.0513 C
9 H9    -2.4218     2.7858    -0.3818 H
10 C10    -1.7554     4.1905    -1.8834 C
11 H11    -2.6820     4.7674    -1.8566 H
12 C12    -0.7140     4.5728    -2.7411 C
13 H13    -0.8292     5.4451    -3.3866 H
14 C14     0.4773     3.8300    -2.7672 C
15 H15     1.2908     4.1200    -3.4349 H
16 C16     0.6232     2.7154    -1.9332 C
17 H17     1.5445     2.1365    -1.9424 H
18 C18     1.3919     1.7899     0.9336 C
19 C19    -3.7469     0.7524     1.6768 C
20 H20    -4.6121     0.1507     1.3909 H
21 C21    -3.8769     1.7208     2.6802 C
22 H22    -4.8419     1.8877     3.1618 H
23 C23    -2.7442     2.4429     3.0848 C
24 H24    -2.8243     3.1728     3.8929 H
25 C25    -1.5123     2.2414     2.4478 C
26 H26    -0.6533     2.8254     2.7761 H
27 C27    -1.3554     1.3074     1.3996 C
28 C28    -2.4981     0.5266     1.0719 C
29 C29     2.5757     1.0274     0.7975 C
30 C30     3.8385     1.5518     1.1335 C
31 H31     4.7373     0.9404     1.0342 H
32 C32     3.9468     2.8652     1.6028 C
33 H33     4.9236     3.2755     1.8652 H
34 C34     2.7912     3.6552     1.7164 C
35 H35     2.8704     4.6904     2.0543 H
36 C36     1.5414     3.1234     1.3804 C
37 H37     0.6655     3.7714     1.4227 H
38 C38    -2.7610    -2.3214     1.1077 C
39 H39    -3.7963    -2.0561     1.3801 H
40 C40    -2.7699    -3.6865     0.4086 C
41 H41    -3.4541    -3.7124    -0.4501 H
42 H42    -3.1009    -4.4614     1.1183 H
43 H43    -1.7653    -3.9603     0.0594 H
44 C44    -1.9032    -2.3558     2.3804 C
45 H45    -2.2797    -3.1297     3.0682 H
46 H46    -1.9123    -1.3929     2.9083 H
47 H47    -0.8603    -2.5925     2.1279 H
48 C48    -3.4429    -0.9240    -1.4144 C
49 H49    -4.3514    -1.4006    -1.0091 H
50 C50    -2.9095    -1.7576    -2.5923 C
51 H51    -3.6702    -1.8107    -3.3876 H
52 H52    -2.6462    -2.7828    -2.3055 H
53 H53    -2.0054    -1.2897    -3.0083 H
54 C54    -3.7870     0.4956    -1.8838 C
55 H55    -2.8928     1.0130    -2.2565 H
56 H56    -4.2220     1.1055    -1.0819 H
57 H57    -4.5150     0.4459    -2.7092 H
58 C58     2.8196    -1.7707     1.6222 C
59 H59     3.9220    -1.7439     1.6647 H
60 C60     2.3480    -3.2233     1.4433 C
61 H61     2.6872    -3.6773     0.5048 H
62 H62     1.2509    -3.2675     1.4498 H
63 H63     2.7250    -3.8400     2.2750 H
64 C64     2.2479    -1.1874     2.9259 C
65 H65     2.4666    -1.8667     3.7652 H
66 H66     1.1562    -1.0754     2.8530 H
67 H67     2.6726    -0.2035     3.1607 H
68 C68     3.7211    -0.8750    -1.0902 C
69 H69     4.6504    -0.6203    -0.5550 H
70 C70     3.5143     0.1277    -2.2347 C
71 H71     4.3144     0.0173    -2.9837 H
72 H72     3.5331     1.1639    -1.8717 H
73 H73     2.5501    -0.0494    -2.7346 H
74 C74     3.8470    -2.3062    -1.6289 C
75 H75     2.9062    -2.6489    -2.0795 H
76 H76     4.1381    -3.0196    -0.8474 H
77 H77     4.6239    -2.3377    -2.4093 H
78 B78    -0.0182     1.1311     0.5343 B
@<TRIPOS>BOND
1 1 3 1
2 1 4 1
3 1 7 1
4 3 28 1
5 3 38 1
6 3 48 1
7 4 29 1
8 4 58 1
9 4 68 1
10 5 8 Ar
11 5 16 Ar
12 6 7 2
13 8 9 1
14 8 10 Ar
15 10 11 1
16 10 12 Ar
17 12 13 1
18 12 14 Ar
19 14 15 1
20 14 16 Ar
21 16 17 1
22 18 29 Ar
23 18 36 Ar
24 18 78 1
25 19 20 1
26 19 21 Ar
27 19 28 Ar
28 21 22 1
29 21 23 Ar
30 23 24 1
31 23 25 Ar
32 25 26 1
33 25 27 Ar
34 27 28 Ar
35 27 78 1
36 29 30 Ar
37 30 31 1
38 30 32 Ar
39 32 33 1
40 32 34 Ar
41 34 35 1
42 34 36 Ar
43 36 37 1
44 38 39 1
45 38 40 1
46 38 44 1
47 40 41 1
48 40 42 1
49 40 43 1
50 44 45 1
51 44 46 1
52 44 47 1
53 48 49 1
54 48 50 1
55 48 54 1
56 50 51 1
57 50 52 1
58 50 53 1
59 54 55 1
60 54 56 1
61 54 57 1
62 58 59 1
63 58 60 1
64 58 64 1
65 60 61 1
66 60 62 1
67 60 63 1
68 64 65 1
69 64 66 1
70 64 67 1
71 68 69 1
72 68 70 1
73 68 74 1
74 70 71 1
75 70 72 1
76 70 73 1
77 74 75 1
78 74 76 1
79 74 77 1
