# Supplementary material for: C–H Activation of Pyridines by Boryl Pincer Complexes: Elucidation of Boryl-Directed C–H Oxidative Addition to Ir and Discovery of Transition Metal-Assisted Reductive Elimination from Boron at Rh
Source: J Am Chem Soc. 2024 Oct 30;146(45):31281–94. doi: 10.1021/jacs.4c12143 (PMC11565645; doi:10.1021/jacs.4c12143)
Supplement: Supplementary file 2 — ja4c12143_si_002.zip [file ja4c12143_si_002.zip › T3-4-Rh.mol2]

# silses optimization
# Created by GaussView 6.0.16
#

#
#

@<TRIPOS>MOLECULE
Molecule Name
78 79
SMALL
NO_CHARGES


@<TRIPOS>ATOM
1 H1    -0.2989     0.9094    -0.8325 H
2 P2    -2.1774    -0.9681    -0.0616 P
3 P3     2.3173    -0.8084     0.1219 P
4 C4    -0.3764     2.2264    -1.0856 C
5 O5     0.2409    -3.5976    -2.1562 O
6 C6     0.1866    -2.6663    -1.4469 C
7 C7    -1.5528     2.9874    -1.0454 C
8 H8    -2.3531     2.7277    -0.3559 H
9 C9    -1.6797     4.1111    -1.8767 C
10 H10    -2.5878     4.7153    -1.8313 H
11 C11    -0.6455     4.4620    -2.7561 C
12 H12    -0.7494     5.3362    -3.4008 H
13 C13     0.5241     3.6864    -2.8053 C
14 H14     1.3311     3.9533    -3.4901 H
15 C15     0.6558     2.5694    -1.9730 C
16 H16     1.5587     1.9622    -1.9980 H
17 C17     1.4350     1.6626     0.9015 C
18 C18    -3.7057     0.7109     1.6727 C
19 H19    -4.5905     0.1426     1.3776 H
20 C20    -3.7991     1.6539     2.7040 C
21 H21    -4.7548     1.8356     3.1983 H
22 C22    -2.6421     2.3288     3.1215 C
23 H23    -2.6953     3.0370     3.9508 H
24 C24    -1.4207     2.1082     2.4715 C
25 H25    -0.5403     2.6539     2.8091 H
26 C26    -1.3014     1.1996     1.3960 C
27 C27    -2.4683     0.4627     1.0542 C
28 C28     2.6099     0.8901     0.7573 C
29 C29     3.8790     1.4056     1.0811 C
30 H30     4.7718     0.7866     0.9740 H
31 C31     4.0003     2.7189     1.5467 C
32 H32     4.9821     3.1230     1.7999 H
33 C33     2.8516     3.5180     1.6688 C
34 H34     2.9426     4.5535     2.0025 H
35 C35     1.5949     2.9957     1.3452 C
36 H36     0.7228     3.6488     1.3911 H
37 C37    -2.7585    -2.3721     1.0593 C
38 H38    -3.7910    -2.1071     1.3443 H
39 C39    -2.7752    -3.7325     0.3495 C
40 H40    -3.4745    -3.7515    -0.4969 H
41 H41    -3.0884    -4.5159     1.0575 H
42 H42    -1.7760    -3.9948    -0.0234 H
43 C43    -1.8903    -2.4139     2.3255 C
44 H44    -2.2510    -3.2021     3.0050 H
45 H45    -1.9085    -1.4570     2.8628 H
46 H46    -0.8470    -2.6332     2.0617 H
47 C47    -3.4926    -0.9373    -1.4187 C
48 H48    -4.3966    -1.4051    -0.9921 H
49 C49    -3.0091    -1.7650    -2.6230 C
50 H50    -3.7964    -1.8042    -3.3922 H
51 H51    -2.7416    -2.7936    -2.3536 H
52 H52    -2.1161    -1.2998    -3.0642 H
53 C53    -3.8288     0.4941    -1.8610 C
54 H54    -2.9357     1.0033    -2.2479 H
55 H55    -4.2305     1.0990    -1.0385 H
56 H56    -4.5782     0.4671    -2.6677 H
57 C57     2.7653    -1.9093     1.5925 C
58 H58     3.8679    -1.9194     1.6482 H
59 C59     2.2461    -3.3451     1.4057 C
60 H60     2.6039    -3.8151     0.4823 H
61 H61     1.1490    -3.3441     1.3658 H
62 H62     2.5639    -3.9706     2.2549 H
63 C63     2.2001    -1.3029     2.8891 C
64 H64     2.3889    -1.9846     3.7331 H
65 H65     1.1139    -1.1562     2.8031 H
66 H66     2.6533    -0.3310     3.1189 H
67 C67     3.7346    -1.0413    -1.0985 C
68 H68     4.6601    -0.7914    -0.5533 H
69 C69     3.5591    -0.0473    -2.2574 C
70 H70     4.3703    -0.1711    -2.9917 H
71 H71     3.5793     0.9909    -1.8998 H
72 H72     2.6013    -0.2196    -2.7711 H
73 C73     3.8518    -2.4818    -1.6164 C
74 H74     2.9099    -2.8239    -2.0648 H
75 H75     4.1311    -3.1836    -0.8202 H
76 H76     4.6323    -2.5333    -2.3917 H
77 B77     0.0192     1.0154     0.5174 B
78 Rh78     0.0968    -1.0322    -0.4594 Rh
@<TRIPOS>BOND
1 2 27 1
2 2 37 1
3 2 47 1
4 2 78 1
5 3 28 1
6 3 57 1
7 3 67 1
8 3 78 1
9 4 7 Ar
10 4 15 Ar
11 5 6 2
12 6 78 1
13 7 8 1
14 7 9 Ar
15 9 10 1
16 9 11 Ar
17 11 12 1
18 11 13 Ar
19 13 14 1
20 13 15 Ar
21 15 16 1
22 17 28 Ar
23 17 35 Ar
24 17 77 1
25 18 19 1
26 18 20 Ar
27 18 27 Ar
28 20 21 1
29 20 22 Ar
30 22 23 1
31 22 24 Ar
32 24 25 1
33 24 26 Ar
34 26 27 Ar
35 26 77 1
36 28 29 Ar
37 29 30 1
38 29 31 Ar
39 31 32 1
40 31 33 Ar
41 33 34 1
42 33 35 Ar
43 35 36 1
44 37 38 1
45 37 39 1
46 37 43 1
47 39 40 1
48 39 41 1
49 39 42 1
50 43 44 1
51 43 45 1
52 43 46 1
53 47 48 1
54 47 49 1
55 47 53 1
56 49 50 1
57 49 51 1
58 49 52 1
59 53 54 1
60 53 55 1
61 53 56 1
62 57 58 1
63 57 59 1
64 57 63 1
65 59 60 1
66 59 61 1
67 59 62 1
68 63 64 1
69 63 65 1
70 63 66 1
71 67 68 1
72 67 69 1
73 67 73 1
74 69 70 1
75 69 71 1
76 69 72 1
77 73 74 1
78 73 75 1
79 73 76 1
