# Supplementary material for: C–H Activation of Pyridines by Boryl Pincer Complexes: Elucidation of Boryl-Directed C–H Oxidative Addition to Ir and Discovery of Transition Metal-Assisted Reductive Elimination from Boron at Rh
Source: J Am Chem Soc. 2024 Oct 30;146(45):31281–94. doi: 10.1021/jacs.4c12143 (PMC11565645; doi:10.1021/jacs.4c12143)
Supplement: Supplementary file 2 — ja4c12143_si_002.zip [file ja4c12143_si_002.zip › T3-4-Rh_Bz.mol2]

# Title Card Required
# Created by GaussView 6.0.16
#

#
#

@<TRIPOS>MOLECULE
Molecule Name
78 79
SMALL
NO_CHARGES


@<TRIPOS>ATOM
1 H1    -0.3044     0.9182    -0.8325 H
2 P2    -2.1750    -0.9865    -0.0585 P
3 P3     2.3279    -0.7901     0.1182 P
4 C4    -0.3955     2.2320    -1.0862 C
5 O5     0.2847    -3.5559    -2.1945 O
6 C6     0.2113    -2.6454    -1.4574 C
7 C7    -1.5849     2.9737    -1.0546 C
8 H8    -2.3867     2.7003    -0.3723 H
9 C9    -1.7257     4.0954    -1.8867 C
10 H10    -2.6446     4.6837    -1.8472 H
11 C11    -0.6920     4.4639    -2.7597 C
12 H12    -0.8063     5.3362    -3.4052 H
13 C13     0.4905     3.7074    -2.8016 C
14 H14     1.2976     3.9873    -3.4812 H
15 C15     0.6358     2.5924    -1.9682 C
16 H16     1.5494     2.0013    -1.9892 H
17 C17     1.4228     1.6744     0.9079 C
18 C18    -3.7125     0.6734     1.6854 C
19 H19    -4.5909     0.0939     1.3936 H
20 C20    -3.8129     1.6122     2.7201 C
21 H21    -4.7686     1.7800     3.2197 H
22 C22    -2.6625     2.3007     3.1338 C
23 H23    -2.7202     3.0061     3.9654 H
24 C24    -1.4415     2.0969     2.4772 C
25 H25    -0.5678     2.6543     2.8131 H
26 C26    -1.3146     1.1922     1.3985 C
27 C27    -2.4748     0.4417     1.0603 C
28 C28     2.6035     0.9094     0.7623 C
29 C29     3.8692     1.4323     1.0898 C
30 H30     4.7667     0.8204     0.9824 H
31 C31     3.9818     2.7447     1.5614 C
32 H32     4.9609     3.1535     1.8176 H
33 C33     2.8280     3.5358     1.6865 C
34 H34     2.9114     4.5701     2.0261 H
35 C35     1.5748     3.0066     1.3591 C
36 H36     0.6993     3.6545     1.4111 H
37 C37    -2.7384    -2.3994     1.0611 C
38 H38    -3.7744    -2.1487     1.3450 H
39 C39    -2.7361    -3.7587     0.3508 C
40 H40    -3.4288    -3.7869    -0.5010 H
41 H41    -3.0480    -4.5452     1.0566 H
42 H42    -1.7310    -4.0140    -0.0126 H
43 C43    -1.8708    -2.4350     2.3269 C
44 H44    -2.2256    -3.2273     3.0054 H
45 H45    -1.8968    -1.4811     2.8697 H
46 H46    -0.8249    -2.6471     2.0657 H
47 C47    -3.4884    -0.9691    -1.4182 C
48 H48    -4.3851    -1.4519    -0.9941 H
49 C49    -2.9915    -1.7860    -2.6235 C
50 H50    -3.7773    -1.8336    -3.3944 H
51 H51    -2.7142    -2.8132    -2.3577 H
52 H52    -2.1040    -1.3092    -3.0649 H
53 C53    -3.8469     0.4563    -1.8591 C
54 H54    -2.9651     0.9779    -2.2553 H
55 H55    -4.2545     1.0576    -1.0365 H
56 H56    -4.6020     0.4173    -2.6605 H
57 C57     2.7914    -1.9017     1.5765 C
58 H58     3.8942    -1.9130     1.6183 H
59 C59     2.2709    -3.3356     1.3823 C
60 H60     2.6081    -3.7942     0.4451 H
61 H61     1.1727    -3.3411     1.3712 H
62 H62     2.6122    -3.9720     2.2147 H
63 C63     2.2437    -1.3102     2.8861 C
64 H64     2.4436    -2.0016     3.7202 H
65 H65     1.1561    -1.1611     2.8212 H
66 H66     2.7019    -0.3423     3.1251 H
67 C67     3.7394    -1.0030    -1.1117 C
68 H68     4.6615    -0.7231    -0.5766 H
69 C69     3.5302    -0.0311    -2.2822 C
70 H70     4.3384    -0.1464    -3.0218 H
71 H71     3.5309     1.0135    -1.9429 H
72 H72     2.5729    -0.2325    -2.7870 H
73 C73     3.8907    -2.4457    -1.6113 C
74 H74     2.9588    -2.8159    -2.0592 H
75 H75     4.1872    -3.1326    -0.8082 H
76 H76     4.6734    -2.4871    -2.3856 H
77 B77     0.0093     1.0214     0.5193 B
78 Rh78     0.1031    -1.0275    -0.4549 Rh
@<TRIPOS>BOND
1 2 27 1
2 2 37 1
3 2 47 1
4 2 78 1
5 3 28 1
6 3 57 1
7 3 67 1
8 3 78 1
9 4 7 Ar
10 4 15 Ar
11 5 6 2
12 6 78 1
13 7 8 1
14 7 9 Ar
15 9 10 1
16 9 11 Ar
17 11 12 1
18 11 13 Ar
19 13 14 1
20 13 15 Ar
21 15 16 1
22 17 28 Ar
23 17 35 Ar
24 17 77 1
25 18 19 1
26 18 20 Ar
27 18 27 Ar
28 20 21 1
29 20 22 Ar
30 22 23 1
31 22 24 Ar
32 24 25 1
33 24 26 Ar
34 26 27 Ar
35 26 77 1
36 28 29 Ar
37 29 30 1
38 29 31 Ar
39 31 32 1
40 31 33 Ar
41 33 34 1
42 33 35 Ar
43 35 36 1
44 37 38 1
45 37 39 1
46 37 43 1
47 39 40 1
48 39 41 1
49 39 42 1
50 43 44 1
51 43 45 1
52 43 46 1
53 47 48 1
54 47 49 1
55 47 53 1
56 49 50 1
57 49 51 1
58 49 52 1
59 53 54 1
60 53 55 1
61 53 56 1
62 57 58 1
63 57 59 1
64 57 63 1
65 59 60 1
66 59 61 1
67 59 62 1
68 63 64 1
69 63 65 1
70 63 66 1
71 67 68 1
72 67 69 1
73 67 73 1
74 69 70 1
75 69 71 1
76 69 72 1
77 73 74 1
78 73 75 1
79 73 76 1
