# Supplementary material for: C–H Activation of Pyridines by Boryl Pincer Complexes: Elucidation of Boryl-Directed C–H Oxidative Addition to Ir and Discovery of Transition Metal-Assisted Reductive Elimination from Boron at Rh
Source: J Am Chem Soc. 2024 Oct 30;146(45):31281–94. doi: 10.1021/jacs.4c12143 (PMC11565645; doi:10.1021/jacs.4c12143)
Supplement: Supplementary file 2 — ja4c12143_si_002.zip [file ja4c12143_si_002.zip › T3-6.mol2]

# silses optimization
# Created by GaussView 6.0.16
#

#
#

@<TRIPOS>MOLECULE
Molecule Name
78 80
SMALL
NO_CHARGES


@<TRIPOS>ATOM
1 Ir1     0.0228    -0.7297    -0.4978 Ir
2 H2    -0.0267    -1.1383    -2.1167 H
3 P3    -2.2057    -0.8332     0.2501 P
4 P4     2.3320    -0.4635    -0.0915 P
5 C5    -0.1236     1.3330    -1.3587 C
6 O6     0.2525    -3.7584    -0.2320 O
7 C7     0.1652    -2.5873    -0.3085 C
8 C8    -1.3336     1.6383    -2.0312 C
9 H9    -2.2045     1.0194    -1.8616 H
10 C10    -1.4567     2.7213    -2.9027 C
11 H11    -2.4074     2.8985    -3.4099 H
12 C12    -0.3708     3.5863    -3.1141 C
13 H13    -0.4672     4.4455    -3.7803 H
14 C14     0.8252     3.3416    -2.4349 C
15 H15     1.6782     4.0122    -2.5579 H
16 C16     0.9387     2.2350    -1.5781 C
17 H17     1.8719     2.1141    -1.0423 H
18 C18     1.2375     1.5619     1.4125 C
19 C19    -3.9750     1.3045     0.9895 C
20 H20    -4.8232     0.6360     0.8307 H
21 C21    -4.1958     2.6265     1.4019 C
22 H22    -5.2134     2.9890     1.5562 H
23 C23    -3.1015     3.4812     1.5963 C
24 H24    -3.2695     4.5206     1.8848 H
25 C25    -1.7929     3.0104     1.4171 C
26 H26    -0.9627     3.7054     1.5397 H
27 C27    -1.5344     1.6796     1.0266 C
28 C28    -2.6632     0.8566     0.7822 C
29 C29     2.4806     1.0308     0.9665 C
30 C30     3.7083     1.5051     1.4498 C
31 H31     4.6470     1.0912     1.0756 H
32 C32     3.7337     2.4834     2.4544 C
33 H33     4.6865     2.8443     2.8446 H
34 C34     2.5239     2.9576     2.9796 C
35 H35     2.5326     3.6865     3.7922 H
36 C36     1.3016     2.5076     2.4609 C
37 H37     0.3779     2.8885     2.8942 H
38 C38    -2.5297    -1.7267     1.8954 C
39 H39    -3.5561    -1.3998     2.1378 H
40 C40    -2.5135    -3.2604     1.8377 C
41 H41    -3.2745    -3.6622     1.1570 H
42 H42    -2.7277    -3.6591     2.8416 H
43 H43    -1.5344    -3.6448     1.5304 H
44 C44    -1.5851    -1.2071     2.9873 C
45 H45    -1.8427    -1.6763     3.9497 H
46 H46    -1.6559    -0.1190     3.1051 H
47 H47    -0.5446    -1.4495     2.7436 H
48 C48    -3.5801    -1.5473    -0.8383 C
49 H49    -4.3857    -1.8282    -0.1384 H
50 C50    -3.0604    -2.8066    -1.5578 C
51 H51    -3.8746    -3.2597    -2.1443 H
52 H52    -2.6707    -3.5680    -0.8731 H
53 H53    -2.2465    -2.5316    -2.2423 H
54 C54    -4.1517    -0.5744    -1.8831 C
55 H55    -3.4178    -0.3903    -2.6788 H
56 H56    -4.4510     0.3908    -1.4570 H
57 H57    -5.0368    -1.0302    -2.3537 H
58 C58     3.1376    -1.7074     1.0929 C
59 H59     4.0633    -1.1852     1.3877 H
60 C60     3.5353    -3.0516     0.4634 C
61 H61     4.2595    -2.9337    -0.3526 H
62 H62     2.6674    -3.5991     0.0806 H
63 H63     4.0087    -3.6790     1.2350 H
64 C64     2.2835    -1.9072     2.3513 C
65 H65     2.8640    -2.4600     3.1065 H
66 H66     1.3829    -2.4886     2.1210 H
67 H67     1.9707    -0.9497     2.7864 H
68 C68     3.6423    -0.4199    -1.4629 C
69 H69     4.5579    -0.7955    -0.9764 H
70 C70     3.9608     0.9592    -2.0594 C
71 H71     4.8450     0.8696    -2.7100 H
72 H72     4.1811     1.7119    -1.2909 H
73 H73     3.1301     1.3250    -2.6744 H
74 C74     3.2219    -1.3951    -2.5775 C
75 H75     2.3077    -1.0322    -3.0651 H
76 H76     3.0093    -2.4037    -2.2013 H
77 H77     4.0228    -1.4694    -3.3298 H
78 B78    -0.1021     1.0271     0.7433 B
@<TRIPOS>BOND
1 1 3 1
2 1 4 1
3 1 7 1
4 1 78 1
5 3 28 1
6 3 38 1
7 3 48 1
8 4 29 1
9 4 58 1
10 4 68 1
11 5 8 Ar
12 5 16 Ar
13 6 7 2
14 8 9 1
15 8 10 Ar
16 10 11 1
17 10 12 Ar
18 12 13 1
19 12 14 Ar
20 14 15 1
21 14 16 Ar
22 16 17 1
23 18 29 Ar
24 18 36 Ar
25 18 78 1
26 19 20 1
27 19 21 Ar
28 19 28 Ar
29 21 22 1
30 21 23 Ar
31 23 24 1
32 23 25 Ar
33 25 26 1
34 25 27 Ar
35 27 28 Ar
36 27 78 1
37 29 30 Ar
38 30 31 1
39 30 32 Ar
40 32 33 1
41 32 34 Ar
42 34 35 1
43 34 36 Ar
44 36 37 1
45 38 39 1
46 38 40 1
47 38 44 1
48 40 41 1
49 40 42 1
50 40 43 1
51 44 45 1
52 44 46 1
53 44 47 1
54 48 49 1
55 48 50 1
56 48 54 1
57 50 51 1
58 50 52 1
59 50 53 1
60 54 55 1
61 54 56 1
62 54 57 1
63 58 59 1
64 58 60 1
65 58 64 1
66 60 61 1
67 60 62 1
68 60 63 1
69 64 65 1
70 64 66 1
71 64 67 1
72 68 69 1
73 68 70 1
74 68 74 1
75 70 71 1
76 70 72 1
77 70 73 1
78 74 75 1
79 74 76 1
80 74 77 1
