# Supplementary material for: C–H Activation of Pyridines by Boryl Pincer Complexes: Elucidation of Boryl-Directed C–H Oxidative Addition to Ir and Discovery of Transition Metal-Assisted Reductive Elimination from Boron at Rh
Source: J Am Chem Soc. 2024 Oct 30;146(45):31281–94. doi: 10.1021/jacs.4c12143 (PMC11565645; doi:10.1021/jacs.4c12143)
Supplement: Supplementary file 2 — ja4c12143_si_002.zip [file ja4c12143_si_002.zip › T3-6-Rh.mol2]

# silses optimization
# Created by GaussView 6.0.16
#

#
#

@<TRIPOS>MOLECULE
Molecule Name
78 80
SMALL
NO_CHARGES


@<TRIPOS>ATOM
1 H1    -0.0092    -1.4694     2.0600 H
2 P2     2.1879    -0.8874    -0.2671 P
3 P3    -2.3623    -0.4803     0.2663 P
4 C4     0.1786     1.0680     1.5394 C
5 O5    -0.2467    -3.8625     0.1613 O
6 C6    -0.1905    -2.6927     0.2149 C
7 C7     1.2875     1.1303     2.4177 C
8 H8     1.9092     0.2505     2.5351 H
9 C9     1.5930     2.2709     3.1656 C
10 H10     2.4575     2.2597     3.8339 H
11 C11     0.7930     3.4207     3.0672 C
12 H12     1.0340     4.3177     3.6404 H
13 C13    -0.3218     3.3869     2.2277 C
14 H14    -0.9701     4.2614     2.1364 H
15 C15    -0.6227     2.2301     1.4854 C
16 H16    -1.4932     2.2746     0.8391 H
17 C17    -1.3060     1.3558    -1.4764 C
18 C18     3.8700     1.3103    -1.0889 C
19 H19     4.7514     0.6796    -0.9629 H
20 C20     4.0187     2.6407    -1.5082 C
21 H21     5.0149     3.0445    -1.6968 H
22 C22     2.8862     3.4533    -1.6640 C
23 H23     3.0043     4.4984    -1.9560 H
24 C24     1.6047     2.9268    -1.4502 C
25 H25     0.7363     3.5761    -1.5623 H
26 C26     1.4226     1.5859    -1.0512 C
27 C27     2.5863     0.8106    -0.8286 C
28 C28    -2.5383     0.9038    -0.9323 C
29 C29    -3.7702     1.3718    -1.4111 C
30 H30    -4.7050     1.0274    -0.9646 H
31 C31    -3.8060     2.2519    -2.5028 C
32 H32    -4.7636     2.6021    -2.8915 H
33 C33    -2.6066     2.6469    -3.1129 C
34 H34    -2.6309     3.3019    -3.9858 H
35 C35    -1.3771     2.2138    -2.5982 C
36 H36    -0.4563     2.5352    -3.0846 H
37 C37     2.4935    -1.8002    -1.9082 C
38 H38     3.4740    -1.4029    -2.2240 H
39 C39     2.6050    -3.3282    -1.8049 C
40 H40     3.4201    -3.6461    -1.1425 H
41 H41     2.8137    -3.7410    -2.8043 H
42 H42     1.6723    -3.7801    -1.4488 H
43 C43     1.4461    -1.3956    -2.9544 C
44 H44     1.6917    -1.8609    -3.9220 H
45 H45     1.4103    -0.3082    -3.0979 H
46 H46     0.4450    -1.7253    -2.6494 H
47 C47     3.6358    -1.5350     0.7744 C
48 H48     4.3831    -1.8530     0.0278 H
49 C49     3.1671    -2.7621     1.5781 C
50 H50     4.0126    -3.1835     2.1439 H
51 H51     2.7508    -3.5550     0.9453 H
52 H52     2.3814    -2.4663     2.2872 H
53 C53     4.3088    -0.5198     1.7190 C
54 H54     3.7445    -0.4184     2.6537 H
55 H55     4.4143     0.4800     1.2839 H
56 H56     5.3114    -0.8894     1.9849 H
57 C57    -3.3435    -1.7938    -0.6795 C
58 H58    -4.3004    -1.2867    -0.8909 H
59 C59    -3.6456    -3.0553     0.1437 C
60 H60    -4.2484    -2.8344     1.0341 H
61 H61    -2.7292    -3.5616     0.4666 H
62 H62    -4.2166    -3.7643    -0.4758 H
63 C63    -2.6789    -2.1294    -2.0220 C
64 H64    -3.3518    -2.7662    -2.6172 H
65 H65    -1.7404    -2.6756    -1.8719 H
66 H66    -2.4576    -1.2239    -2.6015 H
67 C67    -3.5175    -0.1823     1.7408 C
68 H68    -4.4838    -0.6042     1.4162 H
69 C69    -3.7490     1.2882     2.1211 C
70 H70    -4.5636     1.3400     2.8607 H
71 H71    -4.0308     1.9090     1.2608 H
72 H72    -2.8518     1.7216     2.5775 H
73 C73    -3.0011    -0.9745     2.9548 C
74 H74    -2.0310    -0.5748     3.2766 H
75 H75    -2.8547    -2.0391     2.7322 H
76 H76    -3.7182    -0.8886     3.7865 H
77 B77     0.0371     0.8493    -0.8125 B
78 Rh78    -0.0523    -0.8217     0.5093 Rh
@<TRIPOS>BOND
1 2 27 1
2 2 37 1
3 2 47 1
4 2 78 1
5 3 28 1
6 3 57 1
7 3 67 1
8 3 78 1
9 4 7 Ar
10 4 15 Ar
11 5 6 2
12 6 78 1
13 7 8 1
14 7 9 Ar
15 9 10 1
16 9 11 Ar
17 11 12 1
18 11 13 Ar
19 13 14 1
20 13 15 Ar
21 15 16 1
22 17 28 Ar
23 17 35 Ar
24 17 77 1
25 18 19 1
26 18 20 Ar
27 18 27 Ar
28 20 21 1
29 20 22 Ar
30 22 23 1
31 22 24 Ar
32 24 25 1
33 24 26 Ar
34 26 27 Ar
35 26 77 1
36 28 29 Ar
37 29 30 1
38 29 31 Ar
39 31 32 1
40 31 33 Ar
41 33 34 1
42 33 35 Ar
43 35 36 1
44 37 38 1
45 37 39 1
46 37 43 1
47 39 40 1
48 39 41 1
49 39 42 1
50 43 44 1
51 43 45 1
52 43 46 1
53 47 48 1
54 47 49 1
55 47 53 1
56 49 50 1
57 49 51 1
58 49 52 1
59 53 54 1
60 53 55 1
61 53 56 1
62 57 58 1
63 57 59 1
64 57 63 1
65 59 60 1
66 59 61 1
67 59 62 1
68 63 64 1
69 63 65 1
70 63 66 1
71 67 68 1
72 67 69 1
73 67 73 1
74 69 70 1
75 69 71 1
76 69 72 1
77 73 74 1
78 73 75 1
79 73 76 1
80 77 78 1
