# Supplementary material for: C–H Activation of Pyridines by Boryl Pincer Complexes: Elucidation of Boryl-Directed C–H Oxidative Addition to Ir and Discovery of Transition Metal-Assisted Reductive Elimination from Boron at Rh
Source: J Am Chem Soc. 2024 Oct 30;146(45):31281–94. doi: 10.1021/jacs.4c12143 (PMC11565645; doi:10.1021/jacs.4c12143)
Supplement: Supplementary file 2 — ja4c12143_si_002.zip [file ja4c12143_si_002.zip › T3-7.mol2]

# silses optimization
# Created by GaussView 6.0.16
#

#
#

@<TRIPOS>MOLECULE
Molecule Name
78 81
SMALL
NO_CHARGES


@<TRIPOS>ATOM
1 Ir1    -0.0028    -0.3122    -0.9268 Ir
2 H2    -1.3472     0.1822    -1.6742 H
3 B3    -0.2519     1.1232     0.6195 B
4 C4     0.3779    -1.4290    -2.4477 C
5 P5     2.0119    -0.8120     0.2361 P
6 P6    -1.9364    -1.0377     0.2623 P
7 C7     0.4413     1.7586    -1.4430 C
8 O8     0.6089    -2.0895    -3.3897 O
9 C9    -0.2420     3.7040    -2.8109 C
10 H10    -0.9001     4.1154    -3.5795 H
11 C11     1.4152     2.6111    -0.8698 C
12 H12     2.0852     2.2349    -0.1083 H
13 C13     1.5637     3.9600    -1.2416 C
14 H14     2.3371     4.5623    -0.7598 H
15 C15     0.7365     4.5183    -2.2151 C
16 H16     0.8425     5.5646    -2.5071 H
17 C17     0.8834     1.2262     1.7301 C
18 C18     2.0262     0.3807     1.6413 C
19 C19     3.0730     0.4784     2.5707 C
20 H20     3.9524    -0.1619     2.4780 H
21 C21     0.8174     2.1158     2.8225 C
22 H22    -0.0627     2.7501     2.9356 H
23 C23     1.8535     2.2036     3.7617 C
24 H24     1.7790     2.9056     4.5942 H
25 C25     2.9906     1.3933     3.6303 C
26 H26     3.8042     1.4652     4.3540 H
27 C27    -2.6803     0.6047     0.7175 C
28 C28    -1.7203     1.6428     0.8434 C
29 C29    -4.0346     0.8315     1.0011 C
30 H30    -4.7614     0.0193     0.9367 H
31 C31    -4.4639     2.1243     1.3386 C
32 H32    -5.5221     2.3144     1.5263 H
33 C33    -3.5353     3.1733     1.4199 C
34 H34    -3.8758     4.1810     1.6647 H
35 C35     4.0892     0.8004    -0.9895 C
36 H36     5.1080     0.8001    -1.4083 H
37 H37     4.0756     1.4974    -0.1421 H
38 H38     3.4033     1.1740    -1.7595 H
39 C39     3.7240    -0.6241    -0.5628 C
40 H40     4.4236    -0.9324     0.2339 H
41 C41    -2.1726     2.9283     1.1963 C
42 H42    -1.4562     3.7492     1.2654 H
43 C43     3.8792    -1.5895    -1.7499 C
44 H44     3.7521    -2.6405    -1.4628 H
45 H45     4.8875    -1.4837    -2.1790 H
46 H46     3.1513    -1.3586    -2.5381 H
47 C47     2.2729    -2.5589     0.9615 C
48 H48     3.3579    -2.7369     0.8911 H
49 C49     1.8715    -2.7038     2.4345 C
50 H50     0.8047    -2.5097     2.5795 H
51 H51     2.4257    -2.0195     3.0880 H
52 H52     2.0694    -3.7345     2.7685 H
53 C53     1.5511    -3.5952     0.0833 C
54 H54     1.7117    -4.6075     0.4866 H
55 H55     1.9014    -3.5806    -0.9559 H
56 H56     0.4743    -3.3907     0.0513 H
57 C57    -3.8178    -0.9979    -1.8937 C
58 H58    -4.6209    -1.5338    -2.4235 H
59 H59    -3.0499    -0.7270    -2.6307 H
60 H60    -4.2336    -0.0706    -1.4818 H
61 C61    -2.6243    -3.1702    -1.4604 C
62 H62    -2.1756    -3.8582    -0.7337 H
63 H63    -1.8421    -2.8887    -2.1757 H
64 H64    -3.4093    -3.7160    -2.0068 H
65 C65    -2.2123    -1.8737     1.9526 C
66 H66    -3.2982    -1.7496     2.1063 H
67 C67    -1.9025    -3.3761     1.9888 C
68 H68    -0.8751    -3.5944     1.6767 H
69 H69    -2.5820    -3.9465     1.3427 H
70 H70    -2.0264    -3.7561     3.0151 H
71 C71    -1.4944    -1.0873     3.0611 C
72 H72    -1.5949    -1.6147     4.0223 H
73 H73    -1.9199    -0.0829     3.1732 H
74 H74    -0.4261    -0.9616     2.8523 H
75 C75    -3.2240    -1.9114    -0.8096 C
76 H76    -4.0278    -2.2100    -0.1149 H
77 C77    -0.3923     2.3706    -2.4257 C
78 H78    -1.1706     1.7826    -2.9090 H
@<TRIPOS>BOND
1 1 2 1
2 1 3 1
3 1 4 1
4 1 5 1
5 1 6 1
6 3 17 1
7 3 28 1
8 4 8 2
9 5 18 1
10 5 39 1
11 5 47 1
12 6 27 1
13 6 65 1
14 6 75 1
15 7 11 Ar
16 7 77 Ar
17 9 10 1
18 9 15 Ar
19 9 77 Ar
20 11 12 1
21 11 13 Ar
22 13 14 1
23 13 15 Ar
24 15 16 1
25 17 18 Ar
26 17 21 Ar
27 18 19 Ar
28 19 20 1
29 19 25 Ar
30 21 22 1
31 21 23 Ar
32 23 24 1
33 23 25 Ar
34 25 26 1
35 27 28 Ar
36 27 29 Ar
37 28 41 Ar
38 29 30 1
39 29 31 Ar
40 31 32 1
41 31 33 Ar
42 33 34 1
43 33 41 Ar
44 35 36 1
45 35 37 1
46 35 38 1
47 35 39 1
48 39 40 1
49 39 43 1
50 41 42 1
51 43 44 1
52 43 45 1
53 43 46 1
54 47 48 1
55 47 49 1
56 47 53 1
57 49 50 1
58 49 51 1
59 49 52 1
60 53 54 1
61 53 55 1
62 53 56 1
63 57 58 1
64 57 59 1
65 57 60 1
66 57 75 1
67 61 62 1
68 61 63 1
69 61 64 1
70 61 75 1
71 65 66 1
72 65 67 1
73 65 71 1
74 67 68 1
75 67 69 1
76 67 70 1
77 71 72 1
78 71 73 1
79 71 74 1
80 75 76 1
81 77 78 1
