# Supplementary material for: C–H Activation of Pyridines by Boryl Pincer Complexes: Elucidation of Boryl-Directed C–H Oxidative Addition to Ir and Discovery of Transition Metal-Assisted Reductive Elimination from Boron at Rh
Source: J Am Chem Soc. 2024 Oct 30;146(45):31281–94. doi: 10.1021/jacs.4c12143 (PMC11565645; doi:10.1021/jacs.4c12143)
Supplement: Supplementary file 2 — ja4c12143_si_002.zip [file ja4c12143_si_002.zip › T3-7_Bz.mol2]

# Title Card Required
# Created by GaussView 6.0.16
#

#
#

@<TRIPOS>MOLECULE
Molecule Name
78 81
SMALL
NO_CHARGES


@<TRIPOS>ATOM
1 Ir1    -0.0090    -0.3220    -0.9266 Ir
2 H2    -1.3610     0.1593    -1.6682 H
3 B3    -0.2447     1.1198     0.6218 B
4 C4     0.3476    -1.4496    -2.4421 C
5 P5     2.0243    -0.8154     0.2253 P
6 P6    -1.9426    -1.0364     0.2852 P
7 C7     0.4136     1.7567    -1.4416 C
8 O8     0.5461    -2.1050    -3.3972 O
9 C9    -0.3056     3.7118    -2.7796 C
10 H10    -0.9925     4.1315    -3.5183 H
11 C11     1.4193     2.5991    -0.9092 C
12 H12     2.1112     2.2156    -0.1713 H
13 C13     1.5685     3.9457    -1.2882 C
14 H14     2.3675     4.5395    -0.8382 H
15 C15     0.7079     4.5139    -2.2275 C
16 H16     0.8142     5.5588    -2.5247 H
17 C17     0.9058     1.2339     1.7154 C
18 C18     2.0479     0.3878     1.6209 C
19 C19     3.1059     0.4931     2.5371 C
20 H20     3.9833    -0.1487     2.4385 H
21 C21     0.8545     2.1353     2.7997 C
22 H22    -0.0223     2.7728     2.9186 H
23 C23     1.9022     2.2317     3.7252 C
24 H24     1.8382     2.9426     4.5511 H
25 C25     3.0367     1.4184     3.5887 C
26 H26     3.8588     1.4964     4.3021 H
27 C27    -2.6771     0.6114     0.7329 C
28 C28    -1.7113     1.6448     0.8539 C
29 C29    -4.0310     0.8458     1.0136 C
30 H30    -4.7615     0.0372     0.9503 H
31 C31    -4.4537     2.1425     1.3456 C
32 H32    -5.5111     2.3390     1.5315 H
33 C33    -3.5194     3.1869     1.4242 C
34 H34    -3.8545     4.1975     1.6652 H
35 C35     4.1173     0.7903    -0.9981 C
36 H36     5.1420     0.7796    -1.4033 H
37 H37     4.1045     1.4827    -0.1464 H
38 H38     3.4503     1.1793    -1.7774 H
39 C39     3.7299    -0.6332    -0.5902 C
40 H40     4.4308    -0.9648     0.1949 H
41 C41    -2.1576     2.9342     1.2019 C
42 H42    -1.4378     3.7522     1.2696 H
43 C43     3.8580    -1.5790    -1.7945 C
44 H44     3.7043    -2.6326    -1.5296 H
45 H45     4.8683    -1.4916    -2.2242 H
46 H46     3.1362    -1.3115    -2.5776 H
47 C47     2.2854    -2.5595     0.9570 C
48 H48     3.3690    -2.7405     0.8773 H
49 C49     1.8974    -2.6934     2.4338 C
50 H50     0.8336    -2.4920     2.5911 H
51 H51     2.4654    -2.0123     3.0795 H
52 H52     2.0927    -3.7240     2.7711 H
53 C53     1.5542    -3.5998     0.0929 C
54 H54     1.7200    -4.6098     0.5010 H
55 H55     1.8969    -3.5948    -0.9493 H
56 H56     0.4762    -3.4002     0.0705 H
57 C57    -3.8153    -1.0058    -1.8788 C
58 H58    -4.6424    -1.5304    -2.3833 H
59 H59    -3.0527    -0.7768    -2.6360 H
60 H60    -4.2005    -0.0559    -1.4879 H
61 C61    -2.6519    -3.1844    -1.4118 C
62 H62    -2.2220    -3.8742    -0.6757 H
63 H63    -1.8602    -2.9263    -2.1263 H
64 H64    -3.4423    -3.7226    -1.9586 H
65 C65    -2.2053    -1.8657     1.9804 C
66 H66    -3.2906    -1.7432     2.1383 H
67 C67    -1.8909    -3.3663     2.0212 C
68 H68    -0.8683    -3.5861     1.6939 H
69 H69    -2.5813    -3.9441     1.3934 H
70 H70    -1.9970    -3.7384     3.0528 H
71 C71    -1.4821    -1.0746     3.0808 C
72 H72    -1.5786    -1.5989     4.0445 H
73 H73    -1.9073    -0.0701     3.1958 H
74 H74    -0.4140    -0.9516     2.8682 H
75 C75    -3.2351    -1.9093    -0.7802 C
76 H76    -4.0432    -2.1870    -0.0828 H
77 C77    -0.4550     2.3797    -2.3873 C
78 H78    -1.2635     1.8031    -2.8340 H
@<TRIPOS>BOND
1 1 2 1
2 1 3 1
3 1 4 1
4 1 5 1
5 1 6 1
6 3 17 1
7 3 28 1
8 4 8 2
9 5 18 1
10 5 39 1
11 5 47 1
12 6 27 1
13 6 65 1
14 6 75 1
15 7 11 Ar
16 7 77 Ar
17 9 10 1
18 9 15 Ar
19 9 77 Ar
20 11 12 1
21 11 13 Ar
22 13 14 1
23 13 15 Ar
24 15 16 1
25 17 18 Ar
26 17 21 Ar
27 18 19 Ar
28 19 20 1
29 19 25 Ar
30 21 22 1
31 21 23 Ar
32 23 24 1
33 23 25 Ar
34 25 26 1
35 27 28 Ar
36 27 29 Ar
37 28 41 Ar
38 29 30 1
39 29 31 Ar
40 31 32 1
41 31 33 Ar
42 33 34 1
43 33 41 Ar
44 35 36 1
45 35 37 1
46 35 38 1
47 35 39 1
48 39 40 1
49 39 43 1
50 41 42 1
51 43 44 1
52 43 45 1
53 43 46 1
54 47 48 1
55 47 49 1
56 47 53 1
57 49 50 1
58 49 51 1
59 49 52 1
60 53 54 1
61 53 55 1
62 53 56 1
63 57 58 1
64 57 59 1
65 57 60 1
66 57 75 1
67 61 62 1
68 61 63 1
69 61 64 1
70 61 75 1
71 65 66 1
72 65 67 1
73 65 71 1
74 67 68 1
75 67 69 1
76 67 70 1
77 71 72 1
78 71 73 1
79 71 74 1
80 75 76 1
81 77 78 1
