# Supplementary material for: C–H Activation of Pyridines by Boryl Pincer Complexes: Elucidation of Boryl-Directed C–H Oxidative Addition to Ir and Discovery of Transition Metal-Assisted Reductive Elimination from Boron at Rh
Source: J Am Chem Soc. 2024 Oct 30;146(45):31281–94. doi: 10.1021/jacs.4c12143 (PMC11565645; doi:10.1021/jacs.4c12143)
Supplement: Supplementary file 2 — ja4c12143_si_002.zip [file ja4c12143_si_002.zip › T3-7-Rh.mol2]

# silses optimization
# Created by GaussView 6.0.16
#

#
#

@<TRIPOS>MOLECULE
Molecule Name
78 81
SMALL
NO_CHARGES


@<TRIPOS>ATOM
1 H1    -1.2459     0.5579    -1.6275 H
2 B2    -0.2153     0.9685     0.7240 B
3 C3     0.3575    -1.0157    -2.7412 C
4 P4     1.9541    -1.0121     0.1044 P
5 P5    -2.0643    -0.9348    -0.0235 P
6 C6     0.6872     1.8748    -1.2981 C
7 O7     0.5749    -1.4112    -3.8176 O
8 C8     0.4552     3.8640    -2.7438 C
9 H9     0.0164     4.3224    -3.6333 H
10 C10     1.5674     2.6466    -0.5062 C
11 H11     2.0536     2.2132     0.3609 H
12 C12     1.8787     3.9862    -0.8076 C
13 H13     2.5690     4.5309    -0.1590 H
14 C14     1.3251     4.6059    -1.9279 C
15 H15     1.5637     5.6435    -2.1685 H
16 C16     0.8722     0.8168     1.8724 C
17 C17     1.9742    -0.0647     1.6853 C
18 C18     2.9786    -0.1819     2.6586 C
19 H19     3.8274    -0.8488     2.4952 H
20 C20     0.7977     1.5179     3.0955 C
21 H21    -0.0555     2.1715     3.2804 H
22 C22     1.7922     1.3916     4.0740 C
23 H23     1.7141     1.9496     5.0088 H
24 C24     2.8919     0.5497     3.8517 C
25 H25     3.6728     0.4543     4.6081 H
26 C26    -2.6832     0.6728     0.6679 C
27 C27    -1.6393     1.5838     0.9750 C
28 C28    -4.0216     0.9829     0.9472 C
29 H29    -4.8151     0.2624     0.7392 H
30 C30    -4.3451     2.2454     1.4679 C
31 H31    -5.3881     2.5057     1.6559 H
32 C32    -3.3291     3.1770     1.7320 C
33 H33    -3.5865     4.1646     2.1188 H
34 C34     4.1225     0.6753    -0.7580 C
35 H35     5.1619     0.7155    -1.1208 H
36 H36     4.0726     1.2288     0.1880 H
37 H37     3.4827     1.1863    -1.4869 H
38 C38     3.7050    -0.7881    -0.5844 C
39 H39     4.3609    -1.2487     0.1755 H
40 C40    -1.9861     2.8401     1.5088 C
41 H41    -1.2022     3.5696     1.7211 H
42 C42     3.8736    -1.5565    -1.9055 C
43 H43     3.7064    -2.6351    -1.7917 H
44 H44     4.8982    -1.4183    -2.2840 H
45 H45     3.1794    -1.1788    -2.6678 H
46 C46     2.0722    -2.8598     0.5580 C
47 H47     3.1467    -3.1040     0.5293 H
48 C48     1.5434    -3.1943     1.9576 C
49 H49     0.4878    -2.9214     2.0552 H
50 H50     2.0964    -2.6739     2.7488 H
51 H51     1.6245    -4.2783     2.1350 H
52 C52     1.3485    -3.6906    -0.5164 C
53 H53     1.4374    -4.7645    -0.2874 H
54 H54     1.7532    -3.5200    -1.5219 H
55 H55     0.2850    -3.4231    -0.5553 H
56 C56    -3.7931    -0.3292    -2.2200 C
57 H57    -4.5892    -0.6842    -2.8933 H
58 H58    -2.9502     0.0056    -2.8402 H
59 H59    -4.1693     0.5390    -1.6660 H
60 C60    -2.8309    -2.6527    -2.1341 C
61 H61    -2.4954    -3.5004    -1.5242 H
62 H62    -1.9803    -2.3284    -2.7467 H
63 H63    -3.6226    -3.0115    -2.8102 H
64 C64    -2.5141    -2.0211     1.4776 C
65 H65    -3.5984    -1.8556     1.6003 H
66 C66    -2.2834    -3.5221     1.2571 C
67 H67    -1.2517    -3.7383     0.9544 H
68 H68    -2.9544    -3.9278     0.4892 H
69 H69    -2.4791    -4.0721     2.1910 H
70 C70    -1.8142    -1.4922     2.7401 C
71 H71    -2.0060    -2.1676     3.5883 H
72 H72    -2.1783    -0.4927     3.0066 H
73 H73    -0.7285    -1.4147     2.6071 H
74 C74    -3.3572    -1.4756    -1.2943 C
75 H75    -4.2283    -1.8116    -0.7059 H
76 C76     0.1347     2.5398    -2.4270 C
77 H77    -0.5500     2.0068    -3.0855 H
78 Rh78     0.0091    -0.1803    -0.9988 Rh
@<TRIPOS>BOND
1 1 78 1
2 2 16 1
3 2 27 1
4 2 78 1
5 3 7 2
6 3 78 1
7 4 17 1
8 4 38 1
9 4 46 1
10 4 78 1
11 5 26 1
12 5 64 1
13 5 74 1
14 5 78 1
15 6 10 Ar
16 6 76 Ar
17 8 9 1
18 8 14 Ar
19 8 76 Ar
20 10 11 1
21 10 12 Ar
22 12 13 1
23 12 14 Ar
24 14 15 1
25 16 17 Ar
26 16 20 Ar
27 17 18 Ar
28 18 19 1
29 18 24 Ar
30 20 21 1
31 20 22 Ar
32 22 23 1
33 22 24 Ar
34 24 25 1
35 26 27 Ar
36 26 28 Ar
37 27 40 Ar
38 28 29 1
39 28 30 Ar
40 30 31 1
41 30 32 Ar
42 32 33 1
43 32 40 Ar
44 34 35 1
45 34 36 1
46 34 37 1
47 34 38 1
48 38 39 1
49 38 42 1
50 40 41 1
51 42 43 1
52 42 44 1
53 42 45 1
54 46 47 1
55 46 48 1
56 46 52 1
57 48 49 1
58 48 50 1
59 48 51 1
60 52 53 1
61 52 54 1
62 52 55 1
63 56 57 1
64 56 58 1
65 56 59 1
66 56 74 1
67 60 61 1
68 60 62 1
69 60 63 1
70 60 74 1
71 64 65 1
72 64 66 1
73 64 70 1
74 66 67 1
75 66 68 1
76 66 69 1
77 70 71 1
78 70 72 1
79 70 73 1
80 74 75 1
81 76 77 1
