# Supplementary material for: C–H Activation of Pyridines by Boryl Pincer Complexes: Elucidation of Boryl-Directed C–H Oxidative Addition to Ir and Discovery of Transition Metal-Assisted Reductive Elimination from Boron at Rh
Source: J Am Chem Soc. 2024 Oct 30;146(45):31281–94. doi: 10.1021/jacs.4c12143 (PMC11565645; doi:10.1021/jacs.4c12143)
Supplement: Supplementary file 2 — ja4c12143_si_002.zip [file ja4c12143_si_002.zip › T3-7-Rh_Bz.mol2]

# Title Card Required
# Created by GaussView 6.0.16
#

#
#

@<TRIPOS>MOLECULE
Molecule Name
78 81
SMALL
NO_CHARGES


@<TRIPOS>ATOM
1 H1    -1.2637     0.5392    -1.6228 H
2 B2    -0.2067     0.9664     0.7255 B
3 C3     0.3295    -0.9952    -2.7541 C
4 P4     1.9602    -1.0207     0.0876 P
5 P5    -2.0676    -0.9383    -0.0009 P
6 C6     0.6690     1.8794    -1.2894 C
7 O7     0.5119    -1.3456    -3.8541 O
8 C8     0.3902     3.8990    -2.6875 C
9 H9    -0.0862     4.3783    -3.5462 H
10 C10     1.5947     2.6288    -0.5278 C
11 H11     2.1104     2.1746     0.3110 H
12 C12     1.9066     3.9702    -0.8197 C
13 H13     2.6323     4.4964    -0.1946 H
14 C14     1.3065     4.6168    -1.9012 C
15 H15     1.5440     5.6567    -2.1336 H
16 C16     0.8926     0.8150     1.8619 C
17 C17     1.9890    -0.0731     1.6689 C
18 C18     3.0005    -0.1927     2.6349 C
19 H19     3.8439    -0.8647     2.4660 H
20 C20     0.8337     1.5230     3.0823 C
21 H21    -0.0126     2.1840     3.2727 H
22 C22     1.8359     1.3951     4.0530 C
23 H23     1.7693     1.9584     4.9855 H
24 C24     2.9278     0.5444     3.8258 C
25 H25     3.7143     0.4471     4.5761 H
26 C26    -2.6782     0.6776     0.6786 C
27 C27    -1.6295     1.5850     0.9820 C
28 C28    -4.0158     0.9968     0.9523 C
29 H29    -4.8125     0.2797     0.7459 H
30 C30    -4.3333     2.2643     1.4655 C
31 H31    -5.3754     2.5315     1.6492 H
32 C32    -3.3125     3.1912     1.7284 C
33 H33    -3.5651     4.1820     2.1107 H
34 C34     4.1581     0.6483    -0.7633 C
35 H35     5.2021     0.6691    -1.1156 H
36 H36     4.1144     1.1955     0.1870 H
37 H37     3.5410     1.1807    -1.4971 H
38 C38     3.7097    -0.8073    -0.6096 C
39 H39     4.3609    -1.2919     0.1386 H
40 C40    -1.9706     2.8458     1.5097 C
41 H41    -1.1836     3.5716     1.7232 H
42 C42     3.8543    -1.5548    -1.9442 C
43 H43     3.6581    -2.6308    -1.8524 H
44 H44     4.8816    -1.4381    -2.3237 H
45 H45     3.1698    -1.1418    -2.6978 H
46 C46     2.0639    -2.8719     0.5289 C
47 H47     3.1350    -3.1264     0.4836 H
48 C48     1.5518    -3.2055     1.9340 C
49 H49     0.5053    -2.9079     2.0564 H
50 H50     2.1344    -2.7089     2.7200 H
51 H51     1.6100    -4.2930     2.1014 H
52 C52     1.3191    -3.6904    -0.5395 C
53 H53     1.4070    -4.7666    -0.3191 H
54 H54     1.7113    -3.5176    -1.5502 H
55 H55     0.2555    -3.4212    -0.5622 H
56 C56    -3.7875    -0.3558    -2.2117 C
57 H57    -4.6058    -0.7088    -2.8596 H
58 H58    -2.9518    -0.0565    -2.8598 H
59 H59    -4.1352     0.5359    -1.6758 H
60 C60    -2.8450    -2.6826    -2.0858 C
61 H61    -2.5292    -3.5294    -1.4643 H
62 H62    -1.9844    -2.3805    -2.6969 H
63 H63    -3.6363    -3.0381    -2.7648 H
64 C64    -2.5098    -2.0135     1.5107 C
65 H65    -3.5927    -1.8419     1.6356 H
66 C66    -2.2878    -3.5167     1.3017 C
67 H67    -1.2599    -3.7446     0.9948 H
68 H68    -2.9685    -3.9277     0.5450 H
69 H69    -2.4808    -4.0555     2.2432 H
70 C70    -1.8031    -1.4804     2.7664 C
71 H71    -2.0009    -2.1477     3.6200 H
72 H72    -2.1578    -0.4763     3.0298 H
73 H73    -0.7164    -1.4163     2.6333 H
74 C74    -3.3615    -1.4883    -1.2659 C
75 H75    -4.2353    -1.8065    -0.6727 H
76 C76     0.0716     2.5716    -2.3796 C
77 H77    -0.6494     2.0584    -3.0153 H
78 Rh78     0.0052    -0.1828    -1.0030 Rh
@<TRIPOS>BOND
1 1 78 1
2 2 16 1
3 2 27 1
4 2 78 1
5 3 7 2
6 3 78 1
7 4 17 1
8 4 38 1
9 4 46 1
10 4 78 1
11 5 26 1
12 5 64 1
13 5 74 1
14 5 78 1
15 6 10 Ar
16 6 76 Ar
17 8 9 1
18 8 14 Ar
19 8 76 Ar
20 10 11 1
21 10 12 Ar
22 12 13 1
23 12 14 Ar
24 14 15 1
25 16 17 Ar
26 16 20 Ar
27 17 18 Ar
28 18 19 1
29 18 24 Ar
30 20 21 1
31 20 22 Ar
32 22 23 1
33 22 24 Ar
34 24 25 1
35 26 27 Ar
36 26 28 Ar
37 27 40 Ar
38 28 29 1
39 28 30 Ar
40 30 31 1
41 30 32 Ar
42 32 33 1
43 32 40 Ar
44 34 35 1
45 34 36 1
46 34 37 1
47 34 38 1
48 38 39 1
49 38 42 1
50 40 41 1
51 42 43 1
52 42 44 1
53 42 45 1
54 46 47 1
55 46 48 1
56 46 52 1
57 48 49 1
58 48 50 1
59 48 51 1
60 52 53 1
61 52 54 1
62 52 55 1
63 56 57 1
64 56 58 1
65 56 59 1
66 56 74 1
67 60 61 1
68 60 62 1
69 60 63 1
70 60 74 1
71 64 65 1
72 64 66 1
73 64 70 1
74 66 67 1
75 66 68 1
76 66 69 1
77 70 71 1
78 70 72 1
79 70 73 1
80 74 75 1
81 76 77 1
