# Supplementary material for: C–H Activation of Pyridines by Boryl Pincer Complexes: Elucidation of Boryl-Directed C–H Oxidative Addition to Ir and Discovery of Transition Metal-Assisted Reductive Elimination from Boron at Rh
Source: J Am Chem Soc. 2024 Oct 30;146(45):31281–94. doi: 10.1021/jacs.4c12143 (PMC11565645; doi:10.1021/jacs.4c12143)
Supplement: Supplementary file 2 — ja4c12143_si_002.zip [file ja4c12143_si_002.zip › T4-11.mol2]

# silses optimization
# Created by GaussView 6.0.16
#

#
#

@<TRIPOS>MOLECULE
Molecule Name
77 80
SMALL
NO_CHARGES


@<TRIPOS>ATOM
1 N1     0.0665     2.4493     1.2615 N
2 B2    -0.0519     0.8206    -0.8244 B
3 C3     0.1874    -2.3259     1.6550 C
4 P4    -2.0267    -1.2062    -0.4519 P
5 P5     2.3597    -0.3758     0.1878 P
6 O6     0.1268    -2.9555     2.6479 O
7 C7     0.0583     3.7840     1.1212 C
8 H8     0.7731     4.1878     0.3992 H
9 C9    -1.6991     2.6468     2.8916 C
10 H10    -2.3819     2.1505     3.5817 H
11 C11    -0.8122     4.6229     1.8286 C
12 H12    -0.7876     5.7020     1.6734 H
13 C13    -1.5123     1.4048    -1.0735 C
14 C14    -2.5793     0.4764    -0.9599 C
15 C15    -3.9110     0.8485    -1.2025 C
16 H16    -4.7168     0.1156    -1.1336 H
17 C17    -1.8537     2.7386    -1.3904 C
18 H18    -1.0693     3.4933    -1.4392 H
19 C19    -3.1820     3.1272    -1.6013 C
20 H20    -3.4177     4.1690    -1.8276 H
21 C21    -4.2136     2.1788    -1.5224 C
22 H22    -5.2489     2.4771    -1.6974 H
23 C23     2.4873     1.0142    -1.0143 C
24 C24     1.2324     1.4738    -1.4907 C
25 C25     3.6961     1.5280    -1.5045 C
26 H26     4.6506     1.1664    -1.1161 H
27 C27     3.6806     2.4939    -2.5215 C
28 H28     4.6190     2.8866    -2.9172 H
29 C29     2.4549     2.9304    -3.0459 C
30 H30     2.4408     3.6601    -3.8581 H
31 C31    -3.3567    -0.8722     1.9739 C
32 H32    -4.2070    -1.1126     2.6314 H
33 H33    -3.4021     0.1967     1.7256 H
34 H34    -2.4283    -1.0554     2.5327 H
35 C35    -3.4000    -1.7502     0.7125 C
36 H36    -4.3479    -1.5646     0.1807 H
37 C37     1.2504     2.4287    -2.5325 C
38 H38     0.3089     2.7657    -2.9671 H
39 C39    -3.3291    -3.2422     1.0682 C
40 H40    -3.5265    -3.8806     0.1971 H
41 H41    -4.0868    -3.4775     1.8320 H
42 H42    -2.3461    -3.5071     1.4793 H
43 C43    -2.2375    -2.2652    -1.9988 C
44 H44    -3.3146    -2.4869    -2.0938 H
45 C45    -1.7688    -1.4813    -3.2365 C
46 H46    -0.7217    -1.1664    -3.1141 H
47 H47    -2.3741    -0.5824    -3.4084 H
48 H48    -1.8322    -2.1211    -4.1305 H
49 C49    -1.4405    -3.5748    -1.8655 C
50 H50    -1.5663    -4.1864    -2.7730 H
51 H51    -1.7488    -4.1753    -1.0014 H
52 H52    -0.3731    -3.3449    -1.7395 H
53 C53     3.3419     1.6668     1.9294 C
54 H54     3.8745     1.9118     2.8622 H
55 H55     2.3142     2.0422     2.0041 H
56 H56     3.8322     2.1976     1.1039 H
57 C57     2.7933    -0.5703     2.9668 C
58 H58     2.7799    -1.6614     2.8576 H
59 H59     1.7614    -0.2479     3.1623 H
60 H60     3.4090    -0.3191     3.8450 H
61 C61     3.4786    -1.6649    -0.6063 C
62 H62     4.4625    -1.1821    -0.7366 H
63 C63     3.6420    -2.8993     0.2925 C
64 H64     2.6648    -3.3583     0.4973 H
65 H65     4.1137    -2.6540     1.2540 H
66 H66     4.2747    -3.6480    -0.2095 H
67 C67     2.9174    -2.0470    -1.9846 C
68 H68     3.5702    -2.7900    -2.4696 H
69 H69     2.8350    -1.1729    -2.6442 H
70 H70     1.9130    -2.4804    -1.8729 H
71 C71     3.3429     0.1444     1.7217 C
72 H72     4.3779    -0.1921     1.5396 H
73 C73    -0.7920     1.8951     2.1353 C
74 H74    -0.7494     0.8031     2.1794 H
75 Ir75     0.1467    -1.0205     0.2538 Ir
76 C76    -1.7133     4.0384     2.7286 C
77 H77    -2.4138     4.6570     3.2918 H
@<TRIPOS>BOND
1 1 7 Ar
2 1 73 Ar
3 2 13 1
4 2 24 1
5 2 75 1
6 3 6 2
7 3 75 1
8 4 14 1
9 4 35 1
10 4 43 1
11 4 75 1
12 5 23 1
13 5 61 1
14 5 71 1
15 5 75 1
16 7 8 1
17 7 11 Ar
18 9 10 1
19 9 73 Ar
20 9 76 Ar
21 11 12 1
22 11 76 Ar
23 13 14 Ar
24 13 17 Ar
25 14 15 Ar
26 15 16 1
27 15 21 Ar
28 17 18 1
29 17 19 Ar
30 19 20 1
31 19 21 Ar
32 21 22 1
33 23 24 Ar
34 23 25 Ar
35 24 37 Ar
36 25 26 1
37 25 27 Ar
38 27 28 1
39 27 29 Ar
40 29 30 1
41 29 37 Ar
42 31 32 1
43 31 33 1
44 31 34 1
45 31 35 1
46 35 36 1
47 35 39 1
48 37 38 1
49 39 40 1
50 39 41 1
51 39 42 1
52 43 44 1
53 43 45 1
54 43 49 1
55 45 46 1
56 45 47 1
57 45 48 1
58 49 50 1
59 49 51 1
60 49 52 1
61 53 54 1
62 53 55 1
63 53 56 1
64 53 71 1
65 57 58 1
66 57 59 1
67 57 60 1
68 57 71 1
69 61 62 1
70 61 63 1
71 61 67 1
72 63 64 1
73 63 65 1
74 63 66 1
75 67 68 1
76 67 69 1
77 67 70 1
78 71 72 1
79 73 74 1
80 76 77 1
