# Supplementary material for: C–H Activation of Pyridines by Boryl Pincer Complexes: Elucidation of Boryl-Directed C–H Oxidative Addition to Ir and Discovery of Transition Metal-Assisted Reductive Elimination from Boron at Rh
Source: J Am Chem Soc. 2024 Oct 30;146(45):31281–94. doi: 10.1021/jacs.4c12143 (PMC11565645; doi:10.1021/jacs.4c12143)
Supplement: Supplementary file 2 — ja4c12143_si_002.zip [file ja4c12143_si_002.zip › T6-4.mol2]

# silses optimization
# Created by GaussView 6.0.16
#

#
#

@<TRIPOS>MOLECULE
Molecule Name
78 80
SMALL
NO_CHARGES


@<TRIPOS>ATOM
1 Ir1     0.0169     0.3314     0.7119 Ir
2 H2    -0.5392     1.9119     0.9252 H
3 P3     2.3020     0.1267     0.1298 P
4 P4    -2.2364    -0.3265     0.7257 P
5 C5    -0.2712     2.1968    -0.5769 C
6 O6     0.4495    -0.3241     3.6862 O
7 C7     0.2914    -0.0331     2.5543 C
8 C8     0.4943     3.3720    -0.4150 C
9 H9     1.0923     3.4882     0.4899 H
10 C10     0.4885     4.3947    -1.3744 C
11 H11     1.0993     5.2864    -1.2167 H
12 C12    -0.3044     4.2779    -2.5230 C
13 H13    -0.3133     5.0697    -3.2737 H
14 C14    -1.1001     3.1342    -2.6846 C
15 H15    -1.7230     3.0235    -3.5752 H
16 C16    -1.0923     2.1147    -1.7227 C
17 H17    -1.7003     1.2306    -1.8967 H
18 C18    -1.3820    -1.3805    -1.6127 C
19 C19     3.6488    -2.2557    -0.8216 C
20 H20     4.6056    -1.8270    -0.5168 H
21 C21     3.6144    -3.5317    -1.4060 C
22 H22     4.5404    -4.0934    -1.5414 H
23 C23     2.3890    -4.0873    -1.8038 C
24 H24     2.3635    -5.0855    -2.2449 H
25 C25     1.2026    -3.3579    -1.6445 C
26 H26     0.2564    -3.7940    -1.9688 H
27 C27     1.2081    -2.0776    -1.0482 C
28 C28     2.4509    -1.5596    -0.6129 C
29 C29    -2.5781    -1.0187    -0.9422 C
30 C30    -3.8399    -1.2484    -1.5056 C
31 H31    -4.7509    -1.0127    -0.9525 H
32 C32    -3.9265    -1.7602    -2.8103 C
33 H33    -4.9034    -1.9069    -3.2739 H
34 C34    -2.7561    -2.0662    -3.5213 C
35 H35    -2.8266    -2.4448    -4.5427 H
36 C36    -1.5001    -1.9033    -2.9184 C
37 H37    -0.5984    -2.1669    -3.4735 H
38 C38     3.6026     0.1799     1.4942 C
39 H39     4.5701     0.2466     0.9677 H
40 C40     3.4253     1.4361     2.3666 C
41 H41     3.3808     2.3591     1.7754 H
42 H42     4.2687     1.5199     3.0696 H
43 H43     2.4995     1.3725     2.9502 H
44 C44     3.6021    -1.0904     2.3618 C
45 H45     4.3707    -0.9967     3.1450 H
46 H46     3.8162    -1.9924     1.7769 H
47 H47     2.6364    -1.2312     2.8597 H
48 C48     3.1763     1.0542    -1.2843 C
49 H49     4.0307     0.3811    -1.4714 H
50 C50     3.7525     2.4374    -0.9536 C
51 H51     4.2786     2.8233    -1.8413 H
52 H52     4.4798     2.3984    -0.1322 H
53 H53     2.9668     3.1547    -0.6995 H
54 C54     2.3103     1.0768    -2.5520 C
55 H55     1.4531     1.7463    -2.4382 H
56 H56     1.9331     0.0762    -2.8013 H
57 H57     2.9167     1.4314    -3.4004 H
58 C58    -2.7016    -1.8321     1.7772 C
59 H59    -3.6723    -2.1411     1.3512 H
60 C60    -2.8979    -1.5411     3.2726 C
61 H61    -3.7257    -0.8442     3.4555 H
62 H62    -1.9875    -1.1336     3.7278 H
63 H63    -3.1377    -2.4812     3.7934 H
64 C64    -1.6900    -2.9671     1.5611 C
65 H65    -2.0249    -3.8655     2.1026 H
66 H66    -0.6982    -2.6810     1.9336 H
67 H67    -1.5869    -3.2282     0.5000 H
68 C68    -3.6018     0.9062     1.1412 C
69 H69    -4.4765     0.2852     1.4016 H
70 C70    -3.9808     1.8352    -0.0243 C
71 H71    -4.8368     2.4593     0.2768 H
72 H72    -4.2592     1.2880    -0.9325 H
73 H73    -3.1476     2.5015    -0.2764 H
74 C74    -3.2015     1.7542     2.3642 C
75 H75    -2.3777     2.4300     2.1002 H
76 H76    -2.8690     1.1540     3.2184 H
77 H77    -4.0600     2.3648     2.6842 H
78 B78    -0.0443    -1.1526    -0.7971 B
@<TRIPOS>BOND
1 1 3 1
2 1 4 1
3 1 7 1
4 1 78 1
5 3 28 1
6 3 38 1
7 3 48 1
8 4 29 1
9 4 58 1
10 4 68 1
11 5 8 Ar
12 5 16 Ar
13 6 7 2
14 8 9 1
15 8 10 Ar
16 10 11 1
17 10 12 Ar
18 12 13 1
19 12 14 Ar
20 14 15 1
21 14 16 Ar
22 16 17 1
23 18 29 Ar
24 18 36 Ar
25 18 78 1
26 19 20 1
27 19 21 Ar
28 19 28 Ar
29 21 22 1
30 21 23 Ar
31 23 24 1
32 23 25 Ar
33 25 26 1
34 25 27 Ar
35 27 28 Ar
36 27 78 1
37 29 30 Ar
38 30 31 1
39 30 32 Ar
40 32 33 1
41 32 34 Ar
42 34 35 1
43 34 36 Ar
44 36 37 1
45 38 39 1
46 38 40 1
47 38 44 1
48 40 41 1
49 40 42 1
50 40 43 1
51 44 45 1
52 44 46 1
53 44 47 1
54 48 49 1
55 48 50 1
56 48 54 1
57 50 51 1
58 50 52 1
59 50 53 1
60 54 55 1
61 54 56 1
62 54 57 1
63 58 59 1
64 58 60 1
65 58 64 1
66 60 61 1
67 60 62 1
68 60 63 1
69 64 65 1
70 64 66 1
71 64 67 1
72 68 69 1
73 68 70 1
74 68 74 1
75 70 71 1
76 70 72 1
77 70 73 1
78 74 75 1
79 74 76 1
80 74 77 1
