# Supplementary material for: C–H Activation of Pyridines by Boryl Pincer Complexes: Elucidation of Boryl-Directed C–H Oxidative Addition to Ir and Discovery of Transition Metal-Assisted Reductive Elimination from Boron at Rh
Source: J Am Chem Soc. 2024 Oct 30;146(45):31281–94. doi: 10.1021/jacs.4c12143 (PMC11565645; doi:10.1021/jacs.4c12143)
Supplement: Supplementary file 2 — ja4c12143_si_002.zip [file ja4c12143_si_002.zip › T6-4-Rh.mol2]

# silses optimization
# Created by GaussView 6.0.16
#

#
#

@<TRIPOS>MOLECULE
Molecule Name
78 80
SMALL
NO_CHARGES


@<TRIPOS>ATOM
1 H1    -0.4518     1.9087     1.2158 H
2 P2     2.2973     0.2209     0.1312 P
3 P3    -2.2293    -0.3017     0.7582 P
4 C4    -0.2902     2.2287    -0.4203 C
5 O5     0.4782    -0.3749     3.7593 O
6 C6     0.3352    -0.0960     2.6293 C
7 C7     0.4066     3.4435    -0.2411 C
8 H8     1.0180     3.5775     0.6527 H
9 C9     0.3268     4.4893    -1.1737 C
10 H10     0.8833     5.4127    -0.9965 H
11 C11    -0.4676     4.3554    -2.3193 C
12 H12    -0.5346     5.1658    -3.0470 H
13 C13    -1.1838     3.1657    -2.5085 C
14 H14    -1.8039     3.0351    -3.3987 H
15 C15    -1.1008     2.1241    -1.5715 C
16 H16    -1.6481     1.2064    -1.7736 H
17 C17    -1.2925    -1.4458    -1.5017 C
18 C18     3.7221    -2.1945    -0.6368 C
19 H19     4.6722    -1.7125    -0.3987 H
20 C20     3.7113    -3.5164    -1.1091 C
21 H21     4.6501    -4.0619    -1.2200 H
22 C22     2.4946    -4.1394    -1.4291 C
23 H23     2.4912    -5.1714    -1.7850 H
24 C24     1.2904    -3.4330    -1.3076 C
25 H25     0.3508    -3.9160    -1.5816 H
26 C26     1.2736    -2.1078    -0.8174 C
27 C27     2.5080    -1.5188    -0.4536 C
28 C28    -2.5157    -1.0686    -0.8909 C
29 C29    -3.7516    -1.3572    -1.4848 C
30 H30    -4.6861    -1.1151    -0.9761 H
31 C31    -3.7817    -1.9407    -2.7616 C
32 H32    -4.7390    -2.1323    -3.2493 H
33 C33    -2.5824    -2.2648    -3.4147 C
34 H34    -2.6112    -2.7025    -4.4142 H
35 C35    -1.3522    -2.0462    -2.7786 C
36 H36    -0.4259    -2.3302    -3.2808 H
37 C37     3.6315     0.4817     1.4424 C
38 H38     4.5778     0.5898     0.8850 H
39 C39     3.3560     1.7817     2.2196 C
40 H40     3.2458     2.6513     1.5597 H
41 H41     4.1842     1.9825     2.9170 H
42 H42     2.4293     1.6898     2.8005 H
43 C43     3.7630    -0.7074     2.4079 C
44 H44     4.5446    -0.4876     3.1521 H
45 H45     4.0322    -1.6366     1.8927 H
46 H46     2.8285    -0.8829     2.9522 H
47 C47     3.0705     1.0647    -1.3894 C
48 H48     3.9504     0.4228    -1.5697 H
49 C49     3.5761     2.4996    -1.1917 C
50 H50     4.0605     2.8363    -2.1223 H
51 H51     4.3215     2.5728    -0.3889 H
52 H52     2.7527     3.1886    -0.9789 H
53 C53     2.1392     0.9537    -2.6044 C
54 H54     1.2538     1.5862    -2.4817 H
55 H55     1.8034    -0.0795    -2.7663 H
56 H56     2.6761     1.2798    -3.5093 H
57 C57    -2.7305    -1.7696     1.8510 C
58 H58    -3.6979    -2.0872     1.4234 H
59 C59    -2.9462    -1.4140     3.3296 C
60 H60    -3.7653    -0.6971     3.4690 H
61 H61    -2.0376    -0.9984     3.7814 H
62 H62    -3.2074    -2.3267     3.8876 H
63 C63    -1.7285    -2.9227     1.6955 C
64 H64    -2.0738    -3.7930     2.2750 H
65 H65    -0.7360    -2.6322     2.0632 H
66 H66    -1.6219    -3.2330     0.6481 H
67 C67    -3.6361     0.9180     1.0936 C
68 H68    -4.4861     0.2845     1.4013 H
69 C69    -4.0678     1.7620    -0.1173 C
70 H70    -4.9624     2.3446     0.1544 H
71 H71    -4.3107     1.1559    -0.9980 H
72 H72    -3.2780     2.4661    -0.4022 H
73 C73    -3.2551     1.8519     2.2584 C
74 H74    -2.4554     2.5347     1.9432 H
75 H75    -2.8972     1.3148     3.1445 H
76 H76    -4.1304     2.4535     2.5492 H
77 B77     0.0105    -1.1855    -0.6506 B
78 Rh78     0.0312     0.3869     0.7908 Rh
@<TRIPOS>BOND
1 2 27 1
2 2 37 1
3 2 47 1
4 2 78 1
5 3 28 1
6 3 57 1
7 3 67 1
8 3 78 1
9 4 7 Ar
10 4 15 Ar
11 5 6 2
12 6 78 1
13 7 8 1
14 7 9 Ar
15 9 10 1
16 9 11 Ar
17 11 12 1
18 11 13 Ar
19 13 14 1
20 13 15 Ar
21 15 16 1
22 17 28 Ar
23 17 35 Ar
24 17 77 1
25 18 19 1
26 18 20 Ar
27 18 27 Ar
28 20 21 1
29 20 22 Ar
30 22 23 1
31 22 24 Ar
32 24 25 1
33 24 26 Ar
34 26 27 Ar
35 26 77 1
36 28 29 Ar
37 29 30 1
38 29 31 Ar
39 31 32 1
40 31 33 Ar
41 33 34 1
42 33 35 Ar
43 35 36 1
44 37 38 1
45 37 39 1
46 37 43 1
47 39 40 1
48 39 41 1
49 39 42 1
50 43 44 1
51 43 45 1
52 43 46 1
53 47 48 1
54 47 49 1
55 47 53 1
56 49 50 1
57 49 51 1
58 49 52 1
59 53 54 1
60 53 55 1
61 53 56 1
62 57 58 1
63 57 59 1
64 57 63 1
65 59 60 1
66 59 61 1
67 59 62 1
68 63 64 1
69 63 65 1
70 63 66 1
71 67 68 1
72 67 69 1
73 67 73 1
74 69 70 1
75 69 71 1
76 69 72 1
77 73 74 1
78 73 75 1
79 73 76 1
80 77 78 1
