# Supplementary material for: C–H Activation of Pyridines by Boryl Pincer Complexes: Elucidation of Boryl-Directed C–H Oxidative Addition to Ir and Discovery of Transition Metal-Assisted Reductive Elimination from Boron at Rh
Source: J Am Chem Soc. 2024 Oct 30;146(45):31281–94. doi: 10.1021/jacs.4c12143 (PMC11565645; doi:10.1021/jacs.4c12143)
Supplement: Supplementary file 2 — ja4c12143_si_002.zip [file ja4c12143_si_002.zip › T6-7.mol2]

# silses optimization
# Created by GaussView 6.0.16
#

#
#

@<TRIPOS>MOLECULE
Molecule Name
78 81
SMALL
NO_CHARGES


@<TRIPOS>ATOM
1 Ir1     0.0881    -0.7453     0.3176 Ir
2 H2     0.8017    -1.3257     1.6625 H
3 B3     0.2471     1.1953    -0.5839 B
4 C4    -0.0810    -2.6435     0.0765 C
5 P5    -2.1203    -0.4769    -0.5353 P
6 P6     2.3552    -0.5790    -0.2561 P
7 C7    -0.5512     0.4631     2.0273 C
8 O8    -0.1690    -3.8082    -0.0574 O
9 C9    -1.2978     0.4454     4.3867 C
10 H10    -1.5015    -0.1311     5.2924 H
11 C11    -0.7523     1.8617     2.0579 C
12 H12    -0.5638     2.4689     1.1749 H
13 C13    -1.2258     2.5334     3.1962 C
14 H14    -1.3755     3.6150     3.1532 H
15 C15    -1.5086     1.8304     4.3718 C
16 H16    -1.8793     2.3491     5.2577 H
17 C17    -0.9849     1.8680    -1.3170 C
18 C18    -2.2402     1.2241    -1.1982 C
19 C19    -3.4121     1.7781    -1.7315 C
20 H20    -4.3699     1.2669    -1.6190 H
21 C21    -0.9433     3.0553    -2.0846 C
22 H22     0.0130     3.5450    -2.2649 H
23 C23    -2.1042     3.6050    -2.6442 C
24 H24    -2.0436     4.5203    -3.2357 H
25 C25    -3.3455     2.9823    -2.4467 C
26 H26    -4.2523     3.4155    -2.8721 H
27 C27     2.7659     1.2013    -0.3586 C
28 C28     1.6042     2.0016    -0.4388 C
29 C29     4.0531     1.7534    -0.3249 C
30 H30     4.9366     1.1134    -0.2920 H
31 C31     4.1987     3.1482    -0.2902 C
32 H32     5.1941     3.5920    -0.2355 H
33 C33     3.0599     3.9680    -0.2933 C
34 H34     3.1721     5.0516    -0.2267 H
35 C35    -3.9893     0.4524     1.4349 C
36 H36    -4.9291     0.2392     1.9686 H
37 H37    -4.1328     1.3634     0.8412 H
38 H38    -3.2125     0.6520     2.1790 H
39 C39    -3.6243    -0.7628     0.5656 C
40 H40    -4.4510    -0.9530    -0.1411 H
41 C41     1.7805     3.4021    -0.3835 C
42 H42     0.9101     4.0586    -0.3761 H
43 C43    -3.4146    -2.0097     1.4424 C
44 H44    -3.1218    -2.8956     0.8661 H
45 H45    -4.3467    -2.2423     1.9804 H
46 H46    -2.6288    -1.8149     2.1807 H
47 C47    -2.6054    -1.4009    -2.1202 C
48 H48    -3.5142    -0.8713    -2.4518 H
49 C49    -1.5186    -1.2186    -3.1868 C
50 H50    -0.5820    -1.6869    -2.8600 H
51 H51    -1.3131    -0.1579    -3.3804 H
52 H52    -1.8369    -1.6885    -4.1303 H
53 C53    -2.9597    -2.8817    -1.9256 C
54 H54    -3.2498    -3.3115    -2.8973 H
55 H55    -3.8046    -3.0202    -1.2391 H
56 H56    -2.1082    -3.4587    -1.5484 H
57 C57     3.4592    -0.4334     2.3238 C
58 H58     4.2266    -0.7748     3.0355 H
59 H59     2.4720    -0.5991     2.7760 H
60 H60     3.5802     0.6467     2.1753 H
61 C61     3.4755    -2.7281     1.2521 C
62 H62     3.7337    -3.3180     0.3639 H
63 H63     2.4554    -2.9945     1.5613 H
64 H64     4.1601    -3.0268     2.0607 H
65 C65     2.9571    -1.2546    -1.9167 C
66 H66     4.0587    -1.2646    -1.8467 H
67 C67     2.4460    -2.6750    -2.1971 C
68 H68     1.3531    -2.6711    -2.2910 H
69 H69     2.7052    -3.3915    -1.4095 H
70 H70     2.8714    -3.0409    -3.1445 H
71 C71     2.5291    -0.3038    -3.0472 C
72 H72     2.7945    -0.7406    -4.0221 H
73 H73     3.0102     0.6783    -2.9633 H
74 H74     1.4400    -0.1520    -3.0278 H
75 C75     3.5975    -1.2165     1.0066 C
76 H76     4.5895    -1.0090     0.5695 H
77 C77    -0.8287    -0.2156     3.2429 C
78 H78    -0.6886    -1.2952     3.2967 H
@<TRIPOS>BOND
1 1 2 1
2 1 3 1
3 1 4 1
4 1 5 1
5 1 6 1
6 3 17 1
7 3 28 1
8 4 8 2
9 5 18 1
10 5 39 1
11 5 47 1
12 6 27 1
13 6 65 1
14 6 75 1
15 7 11 Ar
16 7 77 Ar
17 9 10 1
18 9 15 Ar
19 9 77 Ar
20 11 12 1
21 11 13 Ar
22 13 14 1
23 13 15 Ar
24 15 16 1
25 17 18 Ar
26 17 21 Ar
27 18 19 Ar
28 19 20 1
29 19 25 Ar
30 21 22 1
31 21 23 Ar
32 23 24 1
33 23 25 Ar
34 25 26 1
35 27 28 Ar
36 27 29 Ar
37 28 41 Ar
38 29 30 1
39 29 31 Ar
40 31 32 1
41 31 33 Ar
42 33 34 1
43 33 41 Ar
44 35 36 1
45 35 37 1
46 35 38 1
47 35 39 1
48 39 40 1
49 39 43 1
50 41 42 1
51 43 44 1
52 43 45 1
53 43 46 1
54 47 48 1
55 47 49 1
56 47 53 1
57 49 50 1
58 49 51 1
59 49 52 1
60 53 54 1
61 53 55 1
62 53 56 1
63 57 58 1
64 57 59 1
65 57 60 1
66 57 75 1
67 61 62 1
68 61 63 1
69 61 64 1
70 61 75 1
71 65 66 1
72 65 67 1
73 65 71 1
74 67 68 1
75 67 69 1
76 67 70 1
77 71 72 1
78 71 73 1
79 71 74 1
80 75 76 1
81 77 78 1
