# Supplementary material for: C–H Activation of Pyridines by Boryl Pincer Complexes: Elucidation of Boryl-Directed C–H Oxidative Addition to Ir and Discovery of Transition Metal-Assisted Reductive Elimination from Boron at Rh
Source: J Am Chem Soc. 2024 Oct 30;146(45):31281–94. doi: 10.1021/jacs.4c12143 (PMC11565645; doi:10.1021/jacs.4c12143)
Supplement: Supplementary file 2 — ja4c12143_si_002.zip [file ja4c12143_si_002.zip › T7-4.mol2]

# silses optimization
# Created by GaussView 6.0.16
#

#
#

@<TRIPOS>MOLECULE
Molecule Name
78 80
SMALL
NO_CHARGES


@<TRIPOS>ATOM
1 Ir1     0.0462    -0.7048    -0.0783 Ir
2 H2     0.5964    -1.1837     1.4394 H
3 B3     0.2705     1.3053     0.5440 B
4 C4    -0.0952    -2.4240    -0.9767 C
5 P5    -1.8986     0.2026    -1.0353 P
6 P6     2.3188    -0.3189    -0.4965 P
7 C7    -0.8472    -1.2434     1.9003 C
8 O8    -0.1752    -3.4094    -1.6087 O
9 C9    -2.1285    -2.8656     3.2209 C
10 H10    -2.4885    -3.8881     3.3539 H
11 C11    -1.1717    -0.2651     2.8676 C
12 H12    -0.7974     0.7519     2.7556 H
13 C13    -1.9891    -0.5699     3.9641 C
14 H14    -2.2409     0.2147     4.6807 H
15 C15    -2.4861    -1.8687     4.1399 C
16 H16    -3.1264    -2.1055     4.9911 H
17 C17    -0.8698     2.3734     0.2822 C
18 C18    -2.0295     1.9202    -0.3967 C
19 C19    -3.1083     2.7744    -0.6649 C
20 H20    -3.9893     2.4051    -1.1932 H
21 C21    -0.8215     3.7427     0.6318 C
22 H22     0.0771     4.1472     1.0963 H
23 C23    -1.8957     4.6033     0.3705 C
24 H24    -1.8348     5.6554     0.6550 H
25 C25    -3.0475     4.1174    -0.2662 C
26 H26    -3.8860     4.7858    -0.4694 H
27 C27     2.7734     1.0183     0.6902 C
28 C28     1.6462     1.7039     1.2143 C
29 C29     4.0768     1.3265     1.1036 C
30 H30     4.9370     0.8171     0.6657 H
31 C31     4.2772     2.2762     2.1167 C
32 H32     5.2880     2.5015     2.4608 H
33 C33     3.1739     2.9135     2.7033 C
34 H34     3.3270     3.6265     3.5155 H
35 C35    -4.1054    -0.2204     0.7319 C
36 H36    -5.0919    -0.6874     0.8811 H
37 H37    -4.2180     0.8637     0.8541 H
38 H38    -3.4376    -0.5832     1.5201 H
39 C39    -3.5707    -0.6009    -0.6591 C
40 H40    -4.2625    -0.2115    -1.4262 H
41 C41     1.8776     2.6441     2.2426 C
42 H42     1.0330     3.1497     2.7129 H
43 C43    -3.4925    -2.1319    -0.7869 C
44 H44    -3.0830    -2.4665    -1.7469 H
45 H45    -4.5004    -2.5622    -0.6773 H
46 H46    -2.8604    -2.5405     0.0098 H
47 C47    -2.0538     0.5364    -2.8957 C
48 H48    -3.0723     0.9377    -3.0342 H
49 C49    -1.0434     1.6009    -3.3412 C
50 H50    -0.0216     1.2773    -3.1150 H
51 H51    -1.2121     2.5617    -2.8391 H
52 H52    -1.1191     1.7591    -4.4283 H
53 C53    -1.9068    -0.7517    -3.7184 C
54 H54    -1.9068    -0.5127    -4.7934 H
55 H55    -2.7279    -1.4560    -3.5352 H
56 H56    -0.9631    -1.2617    -3.4827 H
57 C57     3.2398    -2.1725     1.4163 C
58 H58     4.0391    -2.8570     1.7408 H
59 H59     2.2853    -2.7147     1.4581 H
60 H60     3.1889    -1.3392     2.1300 H
61 C61     3.5324    -2.8638    -1.0015 C
62 H62     3.9124    -2.5715    -1.9889 H
63 H63     2.5281    -3.2886    -1.1276 H
64 H64     4.1874    -3.6615    -0.6179 H
65 C65     2.9889     0.2722    -2.1619 C
66 H66     4.0727     0.0644    -2.1508 H
67 C67     2.3311    -0.5043    -3.3133 C
68 H68     1.2433    -0.3704    -3.2868 H
69 H69     2.5242    -1.5825    -3.2591 H
70 H70     2.7069    -0.1369    -4.2810 H
71 C71     2.7714     1.7874    -2.3070 C
72 H72     3.0150     2.1087    -3.3314 H
73 H73     3.3961     2.3541    -1.6053 H
74 H74     1.7241     2.0560    -2.1087 H
75 C75     3.5224    -1.6880    -0.0133 C
76 H76     4.5172    -1.2121    -0.0337 H
77 C77    -1.3058    -2.5612     2.1289 C
78 H78    -1.0238    -3.3533     1.4352 H
@<TRIPOS>BOND
1 1 3 1
2 1 4 1
3 1 5 1
4 1 6 1
5 3 17 1
6 3 28 1
7 4 8 2
8 5 18 1
9 5 39 1
10 5 47 1
11 6 27 1
12 6 65 1
13 6 75 1
14 7 11 Ar
15 7 77 Ar
16 9 10 1
17 9 15 Ar
18 9 77 Ar
19 11 12 1
20 11 13 Ar
21 13 14 1
22 13 15 Ar
23 15 16 1
24 17 18 Ar
25 17 21 Ar
26 18 19 Ar
27 19 20 1
28 19 25 Ar
29 21 22 1
30 21 23 Ar
31 23 24 1
32 23 25 Ar
33 25 26 1
34 27 28 Ar
35 27 29 Ar
36 28 41 Ar
37 29 30 1
38 29 31 Ar
39 31 32 1
40 31 33 Ar
41 33 34 1
42 33 41 Ar
43 35 36 1
44 35 37 1
45 35 38 1
46 35 39 1
47 39 40 1
48 39 43 1
49 41 42 1
50 43 44 1
51 43 45 1
52 43 46 1
53 47 48 1
54 47 49 1
55 47 53 1
56 49 50 1
57 49 51 1
58 49 52 1
59 53 54 1
60 53 55 1
61 53 56 1
62 57 58 1
63 57 59 1
64 57 60 1
65 57 75 1
66 61 62 1
67 61 63 1
68 61 64 1
69 61 75 1
70 65 66 1
71 65 67 1
72 65 71 1
73 67 68 1
74 67 69 1
75 67 70 1
76 71 72 1
77 71 73 1
78 71 74 1
79 75 76 1
80 77 78 1
