# Supplementary material for: C–H Activation of Pyridines by Boryl Pincer Complexes: Elucidation of Boryl-Directed C–H Oxidative Addition to Ir and Discovery of Transition Metal-Assisted Reductive Elimination from Boron at Rh
Source: J Am Chem Soc. 2024 Oct 30;146(45):31281–94. doi: 10.1021/jacs.4c12143 (PMC11565645; doi:10.1021/jacs.4c12143)
Supplement: Supplementary file 2 — ja4c12143_si_002.zip [file ja4c12143_si_002.zip › T7-4-Rh.mol2]

# silses optimization
# Created by GaussView 6.0.16
#

#
#

@<TRIPOS>MOLECULE
Molecule Name
78 81
SMALL
NO_CHARGES


@<TRIPOS>ATOM
1 H1     0.6335    -0.9447     1.6439 H
2 B2     0.2799     1.2629     0.3905 B
3 C3    -0.0789    -2.7022    -0.4093 C
4 P4    -1.8270    -0.0713    -1.1492 P
5 P5     2.3436    -0.4890    -0.3801 P
6 C6    -1.0579    -0.8744     2.0161 C
7 O7    -0.1316    -3.7696    -0.8782 O
8 C8    -2.4272    -2.1966     3.5693 C
9 H9    -2.8016    -3.1728     3.8861 H
10 C10    -1.4320     0.2747     2.7452 C
11 H11    -1.0587     1.2559     2.4513 H
12 C12    -2.3110     0.1994     3.8357 C
13 H13    -2.5955     1.1144     4.3605 H
14 C14    -2.8263    -1.0365     4.2472 C
15 H15    -3.5142    -1.0970     5.0922 H
16 C16    -0.8306     2.2675    -0.1180 C
17 C17    -1.9587     1.7268    -0.7872 C
18 C18    -2.9998     2.5468    -1.2461 C
19 H19    -3.8554     2.1129    -1.7667 H
20 C20    -0.7709     3.6741     0.0214 C
21 H21     0.1081     4.1322     0.4733 H
22 C22    -1.8096     4.4980    -0.4302 C
23 H23    -1.7428     5.5802    -0.3053 H
24 C24    -2.9328     3.9338    -1.0538 C
25 H25    -3.7430     4.5738    -1.4076 H
26 C26     2.7770     1.0092     0.6096 C
27 C27     1.6398     1.7526     1.0199 C
28 C28     4.0719     1.3878     0.9910 C
29 H29     4.9419     0.8298     0.6405 H
30 C30     4.2510     2.4745     1.8599 C
31 H31     5.2554     2.7567     2.1801 H
32 C32     3.1353     3.1789     2.3364 C
33 H33     3.2724     4.0024     3.0396 H
34 C34    -4.1918    -0.1783     0.4807 C
35 H35    -5.2007    -0.6031     0.6057 H
36 H36    -4.2874     0.9120     0.4108 H
37 H37    -3.6128    -0.4106     1.3799 H
38 C38    -3.5396    -0.7924    -0.7694 C
39 H39    -4.1594    -0.5456    -1.6490 H
40 C40     1.8473     2.8341     1.9046 C
41 H41     0.9921     3.3931     2.2869 H
42 C42    -3.4733    -2.3228    -0.6236 C
43 H43    -2.9804    -2.8171    -1.4692 H
44 H44    -4.4936    -2.7291    -0.5398 H
45 H45    -2.9275    -2.5884     0.2893 H
46 C46    -1.8742    -0.0213    -3.0468 C
47 H47    -2.8843     0.3332    -3.3139 H
48 C48    -0.8468     0.9789    -3.5915 C
49 H49     0.1579     0.7394    -3.2260 H
50 H50    -1.0776     2.0074    -3.2872 H
51 H51    -0.8259     0.9385    -4.6917 H
52 C52    -1.6647    -1.4233    -3.6387 C
53 H53    -1.6043    -1.3654    -4.7368 H
54 H54    -2.4875    -2.1043    -3.3867 H
55 H55    -0.7313    -1.8699    -3.2689 H
56 C56     3.2105    -2.0310     1.8254 C
57 H57     3.9986    -2.6609     2.2674 H
58 H58     2.2512    -2.5557     1.9259 H
59 H59     3.1481    -1.0996     2.4039 H
60 C60     3.5766    -3.0763    -0.4525 C
61 H61     3.9852    -2.9323    -1.4611 H
62 H62     2.5792    -3.5254    -0.5427 H
63 H63     4.2234    -3.8015     0.0655 H
64 C64     3.1009    -0.1549    -2.0835 C
65 H65     4.1789    -0.3743    -1.9970 H
66 C66     2.4773    -1.0869    -3.1350 C
67 H67     1.3969    -0.9150    -3.2063 H
68 H68     2.6197    -2.1477    -2.8949 H
69 H69     2.9235    -0.8968    -4.1237 H
70 C70     2.9239     1.3243    -2.4642 C
71 H71     3.2134     1.4838    -3.5145 H
72 H72     3.5346     1.9794    -1.8306 H
73 H73     1.8771     1.6416    -2.3524 H
74 C74     3.5315    -1.7659     0.3476 C
75 H75     4.5258    -1.2925     0.2849 H
76 C76    -1.5437    -2.1161     2.4837 C
77 H77    -1.2364    -3.0360     1.9858 H
78 Rh78     0.0460    -0.7944     0.1477 Rh
@<TRIPOS>BOND
1 1 78 1
2 2 16 1
3 2 27 1
4 2 78 1
5 3 7 2
6 3 78 1
7 4 17 1
8 4 38 1
9 4 46 1
10 4 78 1
11 5 26 1
12 5 64 1
13 5 74 1
14 5 78 1
15 6 10 Ar
16 6 76 Ar
17 8 9 1
18 8 14 Ar
19 8 76 Ar
20 10 11 1
21 10 12 Ar
22 12 13 1
23 12 14 Ar
24 14 15 1
25 16 17 Ar
26 16 20 Ar
27 17 18 Ar
28 18 19 1
29 18 24 Ar
30 20 21 1
31 20 22 Ar
32 22 23 1
33 22 24 Ar
34 24 25 1
35 26 27 Ar
36 26 28 Ar
37 27 40 Ar
38 28 29 1
39 28 30 Ar
40 30 31 1
41 30 32 Ar
42 32 33 1
43 32 40 Ar
44 34 35 1
45 34 36 1
46 34 37 1
47 34 38 1
48 38 39 1
49 38 42 1
50 40 41 1
51 42 43 1
52 42 44 1
53 42 45 1
54 46 47 1
55 46 48 1
56 46 52 1
57 48 49 1
58 48 50 1
59 48 51 1
60 52 53 1
61 52 54 1
62 52 55 1
63 56 57 1
64 56 58 1
65 56 59 1
66 56 74 1
67 60 61 1
68 60 62 1
69 60 63 1
70 60 74 1
71 64 65 1
72 64 66 1
73 64 70 1
74 66 67 1
75 66 68 1
76 66 69 1
77 70 71 1
78 70 72 1
79 70 73 1
80 74 75 1
81 76 77 1
